# Supplementary material for: Pre-metazoan origins and evolution of the cadherin adhesome
Source: Biol Open. 2014 Nov 13;3(12):1183–95. doi: 10.1242/bio.20149761 (PMC4265756; doi:10.1242/bio.20149761)
Supplement: Supplementary Material [file supp_bio.20149761_Table_S4.xlsx]

## Sheet: CADHESOME1C
Cells shaded light grey indicate the absence of an ortholog.
Dark grey indicates a sequence with some similarity was found, but could not be confidently defined as an ortholog. Hence, these sequences were not included in our analysis.
Green indicates the sequence we found was a fragment, but we were able to retrieve the full-length sequence from the literature.
Red indicates the sequence was identified via BLAST with T. adhaerens, sponge, or protozan orthologs.
Homo sapiens	GENE	CATEGORY	"Simplified" cadhesome		Mus musculus	Gallus gallus	Xenopus (Silurana) tropicalis	Danio rerio	Ciona intestinalis	Branchiostoma floridae	Strongylocentrotus purpuratus	Drosophila melanogaster	Caenorhabditis elegans	Hydra vulgaris	Nematostella vectensis	Trichoplax adhaerens	Amphimedon queenslandica	Oscarella carmela	Monosiga brevicollis	Salpingoeca rosetta	Sphaeroforma arctica	Capsaspora owczarzaki	Allomyces macrogynus	Mortierella verticillata	Spizellomyces punctatus	Saccharomyces cerevisiae	Schizosaccharomyces pombe	Thecamonas trahens	Dictyostelium discoideum
Q8IZP0	ABI1	adaptor	ABI1/2	BLAST hit	B7ZCU0	UPI00003AB913	Q68FB6	A8E7L4	UPI000180BF2C	-	UPI0002651F6C	-	Q10929	-	-	-	-	g4230.t1	-	F2U627 (PTSG_03604)	-	-	-	-	-	-	-	AMSG_09736	-
Abi_HHR, SH3				Domains	Abi_HHR, SH3	Abi_HHR, SH3	Abi_HHR, SH3	coiled-coil, Abi_HHR, SH3	Abi_HHR, SH3	-	Abi_HHR, SH3	-	Abi_HHR, SH3	-	-	-	-	Abi_HHR	-	Abi_HHR	-	-	-	-	-	-	-	-	-
Q9NYB9	ABI2	adaptor	ABI1/2	BLAST hit	Q6AXD2	UPI0000E808F3	Q28HT5	B0V219	-	C3Z9N4	-	Q9Y0S9	-	UPI0001923BAD	A7T7E6	B3RMF6	UPI00021A4A6F	-	A9UYA0	-	-	E9C317	-	-	-	-	-	-	Q55FT9
Abi_HHR, SH3				Domains	Abi_HHR, SH3	Abi_HHR, SH3	Abi_HHR, SH3	Abi_HHR, SH3	-	Abi_HHR, SH3	-	Abi_HHR, SH3	-	Abi_HHR, SH3	Abi_HHR	coiled-coil, Abi_HHR, SH3	Abi_HHR, SH3	-	SH3	-	-	SH3	-	-	-	-	-	-	coiled-coil
																			*fragment			from search with Oc (shown)
P00519	ABL1	tyrosine kinase	ABL1/CSK/FYN/SRC	BLAST hit	P00520	UPI0000E81219	UPI0001DE78DA	UPI0000F1E330	UPI000180BBDB	-	UPI000265354F	P00522	P03949	UPI0002B4CBAF	A7RN18	-	-	-	A9UQ58	F2UBY9 (PTSG_06415)	-	E9CF68 (CAOG_06708)	-	-	-	-	-	-	-
SH3, SH2, Tyr Kinase, FABD				Domains	SH3, SH2, Tyr Kinase, FABD	SH3, SH2, Tyr Kinase, FABD	SH3, SH2, Tyr Kinase, FABD	SH3, SH2, Tyr Kinase, FABD	SH3, SH2, Tyr Kinase, FABD	-	SH3, SH2, TyrKc, F_actin_bind	SH3, SH2, Tyr Kinase, FABD	SH3, SH2, Tyr Kinase, FABD	SH3, SH2, STYK	Tyr Kinase	-	-	-	SH3, SH2, Tyr Kinase	SH3, SH2, Tyr Kinase	-	SH3, SH2, Tyr Kinase	-	-	-	-	-	-	-
														*fragment	*fragment
P41240	CSK	tyrosine kinase	ABL1/CSK/FYN/SRC	BLAST hit	Q8VCW1	P41239	B5DDX0	A0JMN4	UPI0002B8EBF2	-	W4Z1W8	Q8INJ8	G5ECJ6 (Q9BL77)	O77132	-	-	I1FTI4	-	A9V6V0	F2UI96 (PTSG_08192)	-	E9C277 (CAOG_02460)	-	-	-	-	-	-	-
SH3, SH2, Tyr Kinase				Domains	SH3, SH2, Tyr Kinase	SH3, SH2, Tyr Kinase	SH3, SH2, Tyr Kinase	SH3, SH2, Tyr Kinase	SH3, SH2, TyrKc	-	7TM_GPCR_Srx, SH2, TyrKc	SH2, Tyr Kinase	SH3, SH2, Tyr Kinase	SH3, SH2, TyrKc	-	-	SH3, SH2, Tyr Kinase	-	SH3, SH2, Tyr Kinase	SH3, SH2, Tyr Kinase	-	SH3, SH2, Tyr Kinase	-	-	-	-	-	-	-
P06241	FYN	tyrosine kinase	ABL1/CSK/FYN/SRC	BLAST hit	P39688	UPI00003ACFBB	UPI00004D36D1	UPI00001A1C34	-	C3YUH5	B6DS95	-	O45539	-	-	B3S2E4	I1FAE7	-	B0K0C1	F2UPS8 (PTSG_10481)	SARC_12935	E9CDU2 (CAOG_06360)	-	-	-	-	-	-	-
SH3, SH2, Tyr Kinase				Domains	SH3, SH2, Tyr Kinase	SH3, SH2, Tyr Kinase	SH3, SH2, Tyr Kinase	SH3, SH2, Tyr Kinase	-	SH2, Tyr Kinase	SH3, SH2, Tyr Kinase	-	SH3, SH2, Tyr Kinase	-	-	Tyr Kinase	SH3, SH2, Tyr Kinase	-	SH3, SH2, Tyr Kinase	SH3, SH2, Tyr Kinase	SH3, SH2, Tyr Kinase	SH3, SH2, Tyr Kinase	-	-	-	-	-	-	-
P12931	SRC	tyrosine kinase	ABL1/CSK/FYN/SRC	BLAST hit	Q80XU2	P00523	Q5MAS9	Q1JPZ3	UPI000180C4D8	-	-	Q9V9J3	G5EE56 (Q8T6F8)	T2MHF8	-	-	UPI00021A4BB3	g6910.t1	-	-	-	-	-	-	-	-	-	-	-
SH3, SH2, Tyr Kinase				Domains	SH3, SH2, Tyr Kinase	SH3, SH2, Tyr Kinase	SH3, SH2, Tyr Kinase	SH3, SH2, Tyr Kinase	SH3, SH2, TyrKc	-	-	SH3, SH2, Tyr Kinase	SH3, SH2, Tyr Kinase	SH3, SH2, TyrKc	-	-	SH3, SH2, Thr Kinase	SH3, SH2, Tyr Kinase	-	-	-	-	-	-	-	-	-	-	-
P24666	ACP1	tyrosine phosphatase	ACP1	BLAST hit	Q9D358	Q5ZKG5	Q6DEU0	Q58EK2	UPI000180C4DB	-	UPI00026518AB	P82890	A7WK41	UPI0002B4A872	A7RXH1	B3RLD4	I1F5I8	-	-	-	SARC_09942	E9C5W8 (CAOG_03699)	AMAG_07584	MVEG_09103	SPPG_00494	C7GXZ9	P41893	AMSG_09164	Q55GW2
Phosphatase				Domains	Phosphatase	Phosphatase	Phosphatase	Phosphatase	Phosphatase	-	LMWPc	Phosphatase	Phosphatase	LMWPc	Phosphatase	Phosphatase	Phosphatase	-	-	-	Phosphatase	Phosphatase	Phosphatase	Phosphatase	Phosphatase	Phosphatase	Phosphatase	Phosphatase	Phosphatase
P60709	ACTB	cytoskeleton	ACTB	BLAST hit	Q3UAF7	P60706	Q6NVA9	Q7ZVF9	A2SY09	Q93131	P53472	P10987	P10984	UPI0001926A23	A7SCN8	B3RX77	I1GHS9	g9850.t1	A9V489	F2U0P3 (PTSG_05705)	SARC_02674	E9BWJ1 (CAOG_06018)	AMAG_09827	MVEG_06739	SPPG_05993	P60010	P10989	AMSG_08145	P07830
Actin				Domains	Actin	Actin	Actin	Actin	Actin	Actin	Actin	Actin	Actin	Actin	Actin	Actin	Actin	Actin	Actin	Actin	Actin	Actin	Actin	Actin	Actin	Actin	Actin	Actin	Actin
P12814	ACTN1	actin-binding adaptor	ACTN1/4	BLAST hit	Q7TPR4	P05094	Q05AR8	B8JHU4	UPI000180C446	C3XZ42	W4YYJ5	P18091	Q9XVU8	T2MHI5	A7S4X0	B3S0V2	I1FUQ5	-	A9V1P2	F2TYT5 (PTSG_01737)	SARC_00872	E9C2H1 (CAOG_02554)	AMAG_08751	MVEG_08123	SPPG_06332	-	O13728	AMSG_02268	P05095
CH, CH, Spec, Spec, Spec, Spec, EFh, EFh, efhand_CA_insen				Domains	CH, CH, Spec, Spec, Spec, Spec, EFh, EFh, efhand_CA_insen	CH, CH, Spec, Spec, Spec, Spec, EFh, EFh, efhand_CA_insen	CH, CH, Spec, Spec, Spec, Spec, EFh, EFh, efhand_CA_insen	CH, CH, Spec, Spec, Spec, Spec, EFh, EFh, efhand_CA_insen	CH, CH, Spec, Spec, Spec, Spec, EFh, EFh, efhand_CA_insen	CH, CH, Spec, Spec, Spec, Spec, EFh, EFh, efhand_CA_insen	CH, CH, Spec, Spec, Spec, Spec, EFh, EFh, efhand_CA_insen	CH, CH, Spec, Spec, Spec, Spec, EFh, EFh, efhand_CA_insen	CH, CH, Spec, Spec, Spec, Spec, EFh, EFh, efhand_CA_insen	CH, CH, SPEC, SPEC, SPEC, SPEC, EFh, EFh, efhand_Ca_insen	CH, CH, Spec, Spec, Spec, Spec, EFh, EFh, efhand_CA_insen	CH, CH, Spec, Spec, Spec, Spec, EFh, EFh, efhand_CA_insen	CH, CH, Spec, Spec, Spec, Spec, EFh, EFh	-	CH, CH, Spec, Spec, Spec, Spec, EFh, EFh, efhand_CA_insen	CH, CH, Spec, Spec	CH, CH, Spec, Spec, Spec, EFh, EFh, efhand_CA_insen	CH, CH, Spec, Spec, Spec, Spec, EFh, EFh, efhand_CA_insen	CH, CH, coiled-coil, EFh, efhand_Ca_insen	CH, CH, coiled-coil, EFh, efhand_CA_insen	CH, CH, HisKA, EFh, efhand_CA_insen	-	CH, CH, efhand_CA_insen	CH, CH, Spec, Spec, Spec, Spec, Spec, Spec, EFh, EFh, efhand_CA_insen	CH, CH, Spec, Spec, Spec, Spec, EFh, EFh, efhand_CA_insen
O43707	ACTN4	actin-binding adaptor	ACTN1/4	BLAST hit	P57780	Q90734	Q6DFP7	Q7SYE2	-	-	-	-	-	-	-	-	-	g2512.t1	-	-	-	-	-	-	-	-	-	-	-
CH, CH, Spec, Spec, Spec, Spec, EFh, EFh, efhand_CA_insen				Domains	CH, CH, Spec, Spec, Spec, Spec, EFh, EFh, efhand_CA_insen	CH, CH, Spec, Spec, Spec, Spec, EFh, EFh, efhand_CA_insen	CH, CH, Spec, Spec, Spec, Spec, EFh, EFh, efhand_CA_insen	CH, CH, Spec, Spec, Spec, Spec, EFh, EFh, efhand_CA_insen	-	-	-	-	-	-	-	-	-	CH, CH, Spec, Spec, Spec, Spec, EFh, EFh	-	-	-	-	-	-	-	-	-	-	-
P61158	ACTR3	actin dynamics regulator	ACTR3	BLAST hit	Q3TGE1	Q90WD0	Q6P309	Q6PUQ3	UPI0002B8EC24	C3ZZE8	UPI0000583DD3	P32392	Q9N4I0	UPI0002B42A70	A7S3B3	B3RR76	I1GE95	g11054.t1	A9V006	F2UF52 (PTSG_12505)	SARC_03757	E9C5X4 (CAOG_03705)	AMAG_10290	MVEG_00129	SPPG_06277	A6ZQ24	P32390	AMSG_03466	P42528
Actin				Domains	Actin	Actin	Actin	Actin	Actin	Actin	Actin	Actin	Actin	Actin	Actin	Actin	Actin	Actin	Actin	Actin	Actin	Actin	Actin	Actin	Actin	Actin	Actin	Actin	Actin
														*fragment
O14672	ADAM10	transmembrane protease	ADAM10	BLAST hit	B8JJJ0	Q8QFX0	Q2V729	UPI000175FA6B	UPI00005211C9	C3Z0K2	UPI0002653474	Q6QU66	G5EFD9 (O46354)	UPI0001927413	A7S393	B3RL71	I1FAX8	g1756.t1	A9VCC2	F2UGF8 (PTSG_07825)	SARC_00509	E9C473 (CAOG_03458)	AMAG_02862	MVEG_03048	SPPG_01785	-	-	-	-
Peptidase M12B, Reprolysin, Disintegrin, TM				Domains	Peptidase M12B, Reprolysin, Disintegrin, TM	Peptidase M12B, Reprolysin, Disintegrin, TM	Peptidase M12B, Reprolysin, Disintegrin, TM	Peptidase M12B, Reprolysin, Disintegrin, TM	Pep_M12B_propep, Reprolysin, DISIN, TM	Peptidase M12B, Reprolysin, Disintegrin, TM	Pep_M12B_propep, Reprolysin, DISIN, TM	Peptidase M12B, Reprolysin, Disintegrin	Peptidase M12B, Reprolysin, Disintegrin, TM	Peptidase M12B, Reprolysin, Disintegrin, TM	Peptidase M12B, Reprolysin, Disintegrin, TM	Peptidase M12B, Reprolysin, Disintegrin, TM	Peptidase M12B, Reprolysin, Disintegrin, TM	Peptidase M12B, Reprolysin, Disintegrin, TM	Peptidase M12B, Disintegrin	Peptidase, Reprolysin, Disintegrin, TM, SH2	Peptidase, Disintegrin	Peptidase M12B, Reprolysin, Disintegrin, TM	Pep_M12B_propep, Reprolysin, DISIN, TM	Peptidase M12B, Reprolysin, Disintegrin, TM	Reprolysin, TM	-	-	-	-
												*fragment										*CAOG_03458 (E9C473) & CAOG_07524 (E9CH70) both retrieve ADAM10 in the re-BLAST step	from search with Ta		from search with Ta, Oc, Aq
Q13443	ADAM9	transmembrane protease	ADAM9	BLAST hit	Q61072	UPI0000EC9EAC	E2ICL5	B8JI10	UPI000180B40C	C3YIZ1	Q967H9	Q86P79	G5EDW5	T2M6H9	-	B3SAV3	UPI00021A4699	-	-	-	-	-	AMAG_10162	MVEG_00756	-	-	O13766	AMSG_05318	-
Peptidase M12B, Reprolysin, Disintegrin, ACR, EGF, TM				Domains	Peptidase M12B, Reprolysin, Disintegrin, ACR, EGF, TM	Peptidase M12B, Reprolysin, Disintegrin, ACR, EGF, TM	Peptidase M12B, Reprolysin, Disintegrin, ACR, EGF, TM	Peptidase M12B, Reprolysin, Disintegrin, ACR, EGF, TM	Peptidase M12B, Reprolysin, Disintegrin, ACR, EGF, TM	Reprolysin, Disintegrin, ACR	Peptidase M12B, Reprolysin, Disintegrin, ACR, TM	Peptidase M12B, Reprolysin, Disintegrin, ACR, EGF, TM	Reprolysin, Disintegrin, ACR, EGF, TM	Peptidase M12B, Reprolysin, Disintegrin, ACR, EGF, TM	-	Reprolysin, Disintegrin, ACR, EGF	Reprolysin, Disintegrin, ACR, TM, Tyr Kinase	-	-	-	-	-	Pep_M12B_propep, DISIN, ACR, TM	Reprolysin, Disintegrin, TM, UIM	-	-	Reprolysin, Disintegrin	DISIN, DISIN, TM, TM, coiled-coil, coiled-coil, coiled-coil, coiled-coil, coiled-coil, coiled-coil, coiled-coil, coiled-coil, coiled-coil, coiled-coil, coiled-coil	-
										*fragment						*fragment							From search with Aq					from search with Ta, Oc, Aq
P35611	ADD1	actin-binding adaptor	ADD1/3	BLAST hit	Q8K232	Q5F3S3	Q6GL07	A1A5X4	UPI0002B8D3BE	C3Y497	UPI0002651CB6	Q02645	Q9U9K0	UPI0002B42A45	A7S0I1	B3RT80	I1EYR8	g2990.t1	-	F2ULS0 (PTSG_08948)	SARC_06381	-	AMAG_08206	-	SPPG_07729	C7GKY0	Q7LKY2	AMSG_00674	Q54T47
Aldolase_II, coiled-coil				Domains	Aldolase_II, coiled-coil	Aldolase_II, coiled-coil	Aldolase_II, coiled-coil	Aldolase_II	Aldolase_II	Aldolase_II, coiled-coil	Aldolase_II	Aldolase_II	Aldolase_II	Aldolase_II	Aldolase_II	Aldolase_II, coiled-coil	Aldolase_II	Aldolase_II	-	-	Aldolase_II	-	Aldolase_II, coiled-coil	-	Aldolase_II	Aldolase_II	Aldolase_II	Aldolase_II	Aldolase_II
																				*PTSG_08948 (F2ULS0) is identified by NCBI, but not Broad, due to cutoff			from search with Ta		from search with Ta, Aq	from search with Aq
Q9UEY8	ADD3	actin-binding adaptor	ADD1/3	BLAST hit	Q8JZT6	UPI00003AE3D3	Q6DEY0	Q1LUP1	-	-	-	-	-	-	-	-	-	-	-	-	-	-	-	-	-	-	-	-	-
Aldolase_II, coiled-coil				Domains	Aldolase_II, coiled-coil	Aldolase_II, coiled-coil	Aldolase_II, coiled-coil	Aldolase_II	-	-	-	-	-	-	-	-	-	-	-	-	-	-	-	-	-	-	-	-	-
Q9UKB5	AJAP1	transmembrane	AJAP1	BLAST hit	A2ALI5	UPI0000E814A0	Q0IIY7	B0S6D6	-	-	-	-	-	-	-	-	-	-	-	-	-	-	-	-	-	-	-	-	-
TM				Domains	TM	TM	TM	TM	-	-	-	-	-	-	-	-	-	-	-	-	-	-	-	-	-	-	-	-	-
P24588	AKAP5	cadherin-binding adaptor	AKAP5	BLAST hit	D3Z5C9	UPI0000ECBB01	-	-	-	-	-	-	-	-	-	-	-	-	-	-	-	-	-	-	-	-	-	-	-
WSK				Domains	WSK	-	-	-	-	-	-	-	-	-	-	-	-	-	-	-	-	-	-	-	-	-	-	-	-
Q12955	ANK3	cadherin-binding adaptor	ANK3	BLAST hit	UPI0000E59248	UPI0000E8257B	B5DE67	A2BIB9	UPI0002B8E297	C3ZWP3	UPI0002652668	A8JNM6	Q17343	UPI0002B4B83E	A7RSW5	B3RVS2	-	g6771.t1	-	-	SARC_02458	-	AMAG_06217	MVEG_07671	-	-	-	-	-
ANK, ANK, ANK, ANK, ANK, ANK, ANK, ANK, ANK, ANK, ANK, ANK, ANK, ANK, ANK, ANK, ANK, ANK, ANK, ANK, ANK, ANK, ANK, ZU5, DEATH				Domains	ANK, ANK, ANK, ANK, ANK, ANK, ANK, ANK, ANK, ANK, ANK, ANK, ANK, ANK, ANK, ANK, ANK, ANK, ANK, ANK, ANK, ANK, ZU5, DEATH	coiled-coil, ANK, ANK, ANK, ANK, ANK, ANK, ANK, ANK, ANK, ANK, ANK, ANK, ANK, ANK, ANK, ANK, ANK, ANK, ANK, ANK, ANK, ANK, ZU5, coiled-coil, DEATH	ANK, ANK, ANK, ANK, ANK, ANK, ANK, ANK, ANK, ANK, ANK, ANK, ANK, ANK, ANK, ANK, ANK, ANK, ANK, ANK, ANK, ANK, ZU5	ANK, ANK, ANK, ANK, ANK, ANK, ANK, ANK, ANK, ANK, ANK, ANK, ANK, ANK, ANK, ANK, ANK, ANK, ANK, ANK, ANK, ANK, ANK, ZU5, DEATH	ANK, ANK, ANK, ANK, ANK, ANK, ANK, ANK, ANK, ANK, ANK, ANK, ANK, ANK, ANK, ANK, ANK, ANK, ANK, ANK, ANK, ANK, ANK, ZU5	ANK, ANK, ANK, ANK, ANK, ANK, ANK, ANK, ANK, ANK, ANK, ANK, ANK, ZnF_mynd, ZnF_mynd	ANK, ANK, ANK, ANK, ANK, ANK, ANK, ANK, ANK, ANK, ANK, ANK, ANK, ANK, ANK, ANK, ANK, ANK, ANK, ANK, ANK, ANK, ZU5, DEATH, coiled-coil	ANK, ANK, ANK, ANK, ANK, ANK, ANK, ANK, ANK, ANK, ANK, ANK, ANK, ANK, ANK, ANK, ANK, ANK, ANK, ANK, ANK, ANK, ANK, ANK, ZU5, DEATH	ANK, ANK, ANK, ANK, ANK, ANK, ANK, ANK, ANK, ANK, ANK, ANK, ANK, ANK, ANK, ANK, ANK, ANK, ANK, ANK, ANK, ANK, ANK, ZU5, DEATH, coiled-coil	ANK, ANK, ANK, ANK, ANK, ANK, ANK, ANK, ANK, ANK, ANK, ANK, ANK, ANK, ANK, ANK, ANK, ANK, ANK, ANK, ANK, ZU5	ZU5, ZU5	ZU5, DEATH	-	ANK, ANK, ANK, ANK, ANK, ANK, ANK, ANK, ANK, ANK, ANK, ANK, ANK, ANK, ANK, ANK, ANK, ANK, ANK, ANK, ANK, ANK, ANK, ANK, ANK, ANK, ANK, ANK, ANK	-	-	F-box, ANK, ANK, ANK, ANK, ANK, ANK, ANK, ANK, ANK, ANK, ANK	-	ANK, ANK, ANK, ANK, ANK, ANK, ANK, ANK, ANK, ANK	ANK, ANK, ANK, ANK, ANK, ANK, ANK, ANK, ANK, ANK, ANK, ANK, ANK, ANK, ANK, ANK	-	-	-	-	-
															*fragment
Q8IWW6	ARHGAP12	RhoGAP	ARHGAP12	BLAST hit	Q8C0D4	UPI000240B4C2	UPI0001DE8319	Q6P4P5	UPI0002B8E8FA	-	UPI00026532DE	-	P46941	UPI0002B47B25	-	B3RQK6	UPI00021A43C8	g3379.t1	-	-	-	E9BX26 (CAOG_00039)	-	MVEG_08106	SPPG_04155	-	-	AMSG_07343	Q54FG5
SH3, WW, WW, Pleckstrin Homology (PH), RhoGAP				Domains	SH3, WW, WW, Pleckstrin Homology (PH), RhoGAP	SH3, WW, WW, Pleckstrin Homology (PH), RhoGAP	SH3, WW, WW, Pleckstrin Homology (PH), RhoGAP	SH3, WW, WW, Pleckstrin Homology (PH), RhoGAP	SH3, WW, WW, PH, RhoGAP	-	SH3, WW, PH, RhoGAP	-	WW, Pleckstrin Homology (PH), RhoGAP	SH3, coiled-coil, WW, WW, PH, RhoGAP	-	SH3, Pleckstrin Homology (PH), RhoGAP	SH3, coiled-coil, WW, Pleckstrin Homology (PH), RhoGAP	SH3, WW, Pleckstrin Homology (PH), RhoGAP	-	-	-	SH3, WW, WW, Pleckstrin Homology (PH), RhoGAP	-	SH3, WW, WW, PH, RhoGAP	SH3, PH, RhoGAP	-	-	PH, PH, RhoGAP, SH3, coiled-coil	PH, RhoGAP, SH3, coiled-coil
																								from search with Co (shown)	from search with Oc, Aq			from search with Oc	from search with Aq
Q5T5U3	ARHGAP21	RhoGAP	ARHGAP21	BLAST hit	B7ZCJ1	UPI0000E7FCFB	A2RUV4	UPI0002027B8D	UPI0002B8D52B	C3ZPN6	UPI0002654BE5	Q9VRA6	P34288	UPI0002B42C36	A7RI38	-	UPI00021A50B0	g2947.t1	A9UYC7	F2U295 (PTSG_02459)	SARC_06150	E9C6N8 (CAOG_03469)	-	MVEG_07980	-	-	-	AMSG_06252	-
PDZ, Pleckstrin Homology (PH), RhoGAP				Domains	PDZ, Pleckstrin Homology (PH), RhoGAP	PDZ, Pleckstrin Homology (PH), RhoGAP	PDZ, Pleckstrin Homology (PH), RhoGAP	PDZ, Pleckstrin Homology (PH), RhoGAP	RhoGAP	PDZ, Pleckstrin Homology (PH), RhoGAP	PDZ, Pleckstrin Homology (PH), RhoGAP	PDZ, RhoGAP	Pleckstrin Homology (PH), RhoGAP	RhoGAP	RhoGAP	-	PDZ, Pleckstrin Homology (PH), RhoGAP	CLECT, PDZ, Pleckstrin Homology (PH), RhoGAP	TM, TM, Pleckstrin Homology (PH), RhoGAP	Pleckstrin Homology (PH), RPEL, RhoGAP	PH, RhoGAP	Pleckstrin Homology (PH), coiled-coil, RhoGAP	-	Plecktrin Homology (PH), RasGEF, rasGEFN, coiled-coil, Pleckstrin Homology (PH), RhoGAP	-	-	-	PH, RhoGAP	-
															*fragment						from search with Mb (shown)							from search with Oc
A7KAX9	ARHGAP32	RhoGAP	ARHGAP32	BLAST hit	Q811P8	UPI0000E815F2	Q28CA3	UPI0001760A29	UPI0002B8D405	C3Z288	UPI00026538A8	UPI00001E1632	Q20498	UPI0001926557	A7SY14	-	-	g1198.t1	-	-	-	E9CB29 (CAOG_05230)	-	-	-	C7GML2	-	-	-
PX, SH3, RhoGAP				Domains	PX, SH3, RhoGAP	PX, SH3, RhoGAP	PX, SH3, RhoGAP	PX, SH3, RhoGAP	SH3, RhoGAP	PX, SH3, RhoGAP	SH3, RhoGAP	PX, SH3, RhoGAP, coiled-coil	PX, SH3, RhoGAP	PX, SH3, RhoGAP	PX, SH3, RhoGAP	-	-	PX, SH3, RhoGAP	-	-	-	PX, SH3, RhoGAP, coiled-coil	-	-	-	ZnF_lim, ZnF_lim, coiled-coil, RhoGAP	-	-	-
Q13017	ARHGAP5	RhoGAP	ARHGAP5/GRLF1	BLAST hit	E9PYT0	UPI000044855C	UPI0001DE6E0B	UPI0000F203DC	UPI0002B8D59F	C3ZH14	UPI00026535B6	-	-	-	A7RUA5	B3RLM3	-	g4559.t1	-	-	-	-	-	-	-	-	-	-	-
RAS, FF, FF, FF, FF, RhoGAP				Domains	RAS, FF, FF, FF, FF, RhoGAP	RAS, FF, FF, FF, FF, RhoGAP	RAS, FF, FF, FF, FF, RhoGAP	RAS, FF, FF, FF, FF, RhoGAP	small_GTPase, FF, coiled-coil, RhoGAP	FF, coiled-coil, RhoGAP	FF	-	-	-	RAS, FF, coiled-coil, RhoGAP	RAS, coiled-coil	-	RAS	-	-	-	-	-	-	-	-	-	-	-
Q9NRY4	GRLF1	RhoGAP	ARHGAP5/GRLF1	BLAST hit	Q91YM2	UPI0000ECBC57	UPI00004D2A61	UPI0000F1FD54	-	C3ZH15	UPI000265358E	Q9VX32	O45611	UPI0001926FA7	-	-	-	-	-	-	-	-	-	-	-	-	-	-	-
RAS, FF, FF, FF, FF, RhoGAP				Domains	RAS, FF, FF, FF, FF, RhoGAP	RAS, FF, FF, FF, FF, RhoGAP	RAS, FF, FF, FF, FF, RhoGAP	RAS, FF, FF, FF, FF, RhoGAP	-	RAS	small_GTPase, FF, FF, FF	RAS, coiled-coil, RhoGAP	RAS, RhoGAP	RAS, FF, FF	-	-	-	-	-	-	-	-	-	-	-	-	-	-	-
														*fragment
P07384	CAPN1	protease	CAPN1	BLAST hit	O35350	O42133	Q66IH0	UPI00005696C3	UPI0002B8D277	C3ZKN8	UPI0000E4645B	Q9VT65	P34308	UPI0001926876	A7S7W7	B3RJS5	I1FGV4	g2096.t1	A9V9P6	F2U474 (PTSG_03086)	-	E9CEL0 (CAOG_06245)	AMAG_07356	MVEG_12424	SPPG_01919	-	-	AMSG_12232	Q8MUF9
CysPc, calpain_III, EFh, EFh, EFh, EFh				Domains	CysPc, calpain_III, EFh, EFh, EFh	CysPc, calpain_III, EFh, EFh, EFh	CysPc, calpain_III, EFh, EFh	CysPc, calpain_III, EFh, EFh, EFh	CysPc, calpain_III, EFh	CysPc, calpain_III, EFh, EFh	CysPc, calpain_III, EFh	CysPc, calpain_III, EFh, EFh	CysPc, calpain_III	CysPc, calpain_III, EFh, EFh	CysPc, calpain_III, EFh, EFh, EFh	CysPc, calpain_III, EFh, EFh	CysPc, calpain_III, EFh, EFh	CysPc, calpain_III, EFh, EFh	UEV, Vps23_core, coiled-coil, CysPc, calpain_III	CysPc	-	CysPc, calpain_III	CysPc, coiled-coil, coiled-coil	Coiled-coil, CysPc, calpain_III	MIT, CysPc, calpain_III	-	-	ADBP, coiled-coil, CysPc, calpain_III	C2, Calpain_III, calpain_III, calpain_III
																							from search with Sr (shown)		from search with Oc				from search with Oc
P42574	CASP3	protease	CASP3	BLAST hit	P70677	O93417	UPI00004D2987	Q98UI8	UPI00006A35C1	C3Y054	UPI0000584540	O01382	P42573	D1MAR5	A7S364	B3S1J2	I1GD28	g4832.t1	-	-	-	-	-	-	-	-	-	-	-
CASc				Domains	CASc	CASc	CASc	CASc	CASc	CASc	CASc	CASc	CARD, CASc	CARD, CASc	CARD, CASc	CASc	CARD, CASc	CASc	-	-	-	-	-	-	-	-	-	-	-
Q75N03	CBLL1	E3-ubiquitin ligase	CBLL1	BLAST hit	Q9JIY2	Q5ZHZ4	B3DL63	UPI0001A2BE1D	Q1RLE0	-	UPI0002651793	Q8INW0	-	UPI0002B4C6D3	-	-	UPI00021A40A5	-	-	-	-	-	-	-	-	-	-	-	-
ZnF_ring, ZnF_c2h2				Domains	ZnF_ring, ZnF_c2h2	ZnF_ring, ZnF_c2h2	ZnF_ring, ZnF_c2h2	ZnF_ring, ZnF_c2h2	ZnF_ring, ZnF_c2h2	-	RING	ZnF_ring	-	RING	-	-	ZnF_ring	-	-	-	-	-	-	-	-	-	-	-	-
									*fragment
P48509	CD151	transmembrane	CD151	BLAST hit	O35566	Q5ZII8	B1WAT5	Q6P031	T2MG26	C3Y5Z4	W4Y724	Q7JZI2	Q9XVI4	T2MG26	A7SK24	B3RLW7	I1FG61	g1516.t1	A9V8D7	F2U6W0	-	E9CDE9 (CAOG_06139)	AMAG_01913	MVEG_11785	SPPG_02789	-	-	AMSG_07668	Q55CW7
Tetraspannin				Domains	Tetraspannin	Tetraspannin	Tetraspannin	Tetraspannin	Tetraspannin	Tetraspannin	Tetraspannin	Tetraspannin	Tetraspannin	Tetraspannin	Tetraspannin	Tetraspannin	Tetraspannin	Tetraspannin	TM, Tetraspannin	Tetraspannin	-	Tetraspannin	Tetraspannin	Tetraspannin	Tetraspannin	-	-	Tetraspannin	Tetraspannin
																			from search with Ta	from search with Mb (shown)			from search with Oc	from search with Oc	from search with Ta, Aq
P60953	CDC42	GTPase	CDC42/RAC1/RHOA	BLAST hit	P60766	Q90694	Q28BZ0	Q6TH34	Q7YT81	C3ZIB9	UPI0000587893	P40793	Q05062	UPI0002B4CFC3	A7SFJ1	B3S037	I1GDB1	g798.t1	A9V585	F2UEM7 (PTSG_06733)	SARC_03263	E9C8V3 (CAOG_04581)	AMAG_04823	MVEG_03279	SPPG_04889	P19073	Q01112	-	-
GTPase				Domains	GTPase	GTPase	GTPase	GTPase	GTPase	GTPase	GTPase	GTPase	GTPase	RHO	GTPase	GTPase	GTPase	GTPase	GTPase	GTPase	GTPase	GTPase	GTPase	GTPase	GTPase	GTPase	GTPase	-	-
														*fragment
P63000	RAC1	GTPase	CDC42/RAC1/RHOA	BLAST hit	Q9D859	UPI0000ECAA5B	Q6GL60	Q7ZSZ9	Q7YT79	C3YND5	UPI0000587F46	P40792	Q03206	T2MF17	A7SCK6	B3RPW9	I1FRI7	-	A9VC70	F2UQL1 (PTSG_10198)	SARC_01063	E9CIX5 (CAOG_08065)	AMAG_01710	MVEG_10532	SPPG_01925	-	-	AMSG_10606	P34144
GTPase				Domains	GTPase	GTPase	GTPase	GTPase	GTPase	GTPase	GTPase	GTPase	GTPase	GTPase	GTPase	GTPase	GTPase	-	GTPase	GTPase	GTPase	GTPase	GTPase	GTPase	GTPase	-	-	GTPase	GTPase
P61586	RHOA	GTPase	CDC42/RAC1/RHOA	BLAST hit	Q9QUI0	UPI000060ECB7	Q28GJ8	Q7T2E8	Q7YT82	C3XSA3	UPI0000E4A162	P48148	Q22038	T2MF79	A7S9Y5	B3RIM6	I1FY25	g2559.t1	A9UWI5	F2UFQ0 (PTSG_06685)	SARC_10825	E9C109 (CAOG_01799)	AMAG_00535	MVEG_02698	SPPG_04965	P06780	Q09914	-	-
GTPase				Domains	GTPase	GTPase	GTPase	GTPase	GTPase	GTPase	GTPase	GTPase	GTPase	GTPase	GTPase	GTPase	GTPase	GTPase	GTPase	GTPase	GTPase	GTPase	GTPase	GTPase	GTPase	GTPase	GTPase	-	-
Q0VF96	CGNL1	adaptor	CGNL1	BLAST hit	UPI0000606024	UPI0000E80C79	B1WAS7	UPI0000D8E3CB	-	-	-	-	-	-	-	-	-	-	-	-	-	-	-	-	-	-	-	-	-
Myosin_tail_1				Domains	Myosin_tail_1	Myosin_tail_1	Myosin_tail_1	coiled-coil	-	-	-	-	-	-	-	-	-	-	-	-	-	-	-	-	-	-	-	-	-
P30622	CLIP1	microtubule-binding adaptor	CLIP1	BLAST hit	Q922J3	O42184	A4IHB5	UPI0000F1E36E	UPI0002B8D832	C3Z491	UPI0002651B11	Q9VJE5	-	UPI0002B4511F	A7SRR5	-	I1FMM1	g919.t1	A9VDL0	F2UEZ0 (PTSG_06843)	-	E9C3J5 (CAOG_02134)	AMAG_19644	MVEG_08122	-	C7GJC4	O42667	AMSG_04602	-
CAP_GLY, CAP_GLY, coiled-coil, coiled-coil, coiled-coil, ZnF_cchc				Domains	CAP_GLY, CAP_GLY, coiled-coil, coiled-coil, coiled-coil, ZnF_cchc	CAP_GLY, CAP_GLY, coiled-coil, coiled-coil, ZnF_cchc	CAP_GLY, CAP_GLY, coiled-coil, coiled-coil, coiled-coil, coiled-coil, TM	CAP_GLY, CAP_GLY, coiled-coil, coiled-coil, coiled-coil, coiled-coil	CAP_GLY, CAP_GLY, coiled-coil, coiled-coil, coiled-coil, coiled-coil, coiled-coil, ZnF_C2HC	CAP_GLY, CAP_GLY, coiled-coil	CAP_GLY, CAP_GLY, coiled-coil, coiled-coil, coiled-coil, coiled-coil, ZnF_C2HC	CAP_GLY, CAP_GLY, coiled-coil, coiled-coil, coiled-coil, coiled-coil, coiled-coil	-	CAP_GLY, CAP_GLY	CAP_GLY, CAP_GLY, coiled-coil	-	CAP_GLY, CAP_GLY, CAP_GLY, coiled-coil, coiled-coil, ZnF_cchc	CAP_GLY, CAP_GLY	CAP_GLY, CAP_GLY, ZnF_C2HC	ANK, ANK, ANK, CAP_GLY, CAP_GLY	-	CAP_GLY, CAP_GLY, coiled-coil, coiled-coil, coiled-coil, coiled-coil, coiled-coil, coiled-coil, coiled-coil, ZnF_cchc	CAP_GLY, coiled-coil, coiled-coil, coiled-coil, coiled-coil, coiled-coil	CAP_GLY, coiled-coil, coiled-coil, ZnF_cchc	-	CAP_GLY, coiled-coil, coiled-coil, coiled-coil	CAP_GLY, coiled-coil, coiled-coil	Coiled-coil, coiled-coil, CAP_GLY	-
																			from search with Oc, Aq				from search with Aq			from search with Oc, Aq	from search with Oc	from search with Oc
P49674	CSNK1E	S/T kinase	CSNK1E/2A1	BLAST hit	Q9JMK2	Q5ZLL1	Q5XGI6	Q6P109	UPI0002B8E5DE	C3YWQ0	W4XDP5	O76324	Q20471	UPI0002B41367	A7SNG2	B3RPP3	UPI00021A438E	g3383.t1	A9V1D5	F2UGL7 (PTSG_07885)	SARC_09304	E9CIG8 (CAOG_07938)	AMAG_14256	MVEG_06043	SPPG_02408	A6ZW50	P40235	AMSG_05528	Q556Y4
Ser/Thr Kinase				Domains	Ser/Thr Kinase	Ser/Thr Kinase	Ser/Thr Kinase	Ser/Thr Kinase	S_TKc	Ser/Thr Kinase	Ser/Thr Kinase	Ser/Thr Kinase	Ser/Thr Kinase	S_TKc	Ser/Thr Kinase	Ser/Thr Kinase	Ser/Thr Kinase	Ser/Thr Kinase	Ser/Thr Kinase	Ser/Thr Kinase	Ser/Thr Kinase	Ser/Thr Kinase	Ser/Thr Kinase	Ser/Thr Kinase	Ser/Thr Kinase, coiled-coil	Ser/Thr Kinase	Ser/Thr Kinase	Plus3, Patched, TM, Patched, Ser/Thr Kinase	Ser/Thr Kinase, coiled-coil
P68400	CSNK2A1	S/T kinase	CSNK1E/2A1	BLAST hit	Q60737	P21868	UPI0001DE9325	Q6IQV0	Q8T3S5	C3ZBE3	Q9NL95	P08181	P18334	UPI000192545D	A7S3V6	B3RVG4	I1FT46	g982.t1	A9V3Y0	F2U7H7 (PTSG_04001)	SARC_06517	E9CFL5 (CAOG_06855)	AMAG_13609	MVEG_04828	SPPG_02843	P19454	P40231	AMSG_11995	Q02720
Ser/Thr Kinase				Domains	Ser/Thr Kinase	Ser/Thr Kinase	Ser/Thr Kinase	Ser/Thr Kinase	Ser/Thr Kinase	Ser/Thr Kinase	Ser/Thr Kinase	Ser/Thr Kinase	Ser/Thr Kinase	S_TKc	Ser/Thr Kinase	Ser/Thr Kinase	Ser/Thr Kinase	Ser/Thr Kinase	Ser/Thr Kinase	Ser/Thr Kinase	Ser/Thr Kinase	Ser/Thr Kinase	Ser/Thr Kinase	Ser/Thr Kinase	Ser/Thr Kinase	Ser/Thr Kinase	Ser/Thr Kinase	Ser/Thr Kinase	Ser/Thr Kinase
P35221	CTNNA1	actin-binding adaptor	CTNNA1/2/3/VCL	BLAST hit	P26231	UPI0000448F58	F7DHT4	Q9PVF8	-	-	-	-	-	-	-	-	-	g3385.t1	-	-	-	-	-	-	-	-	-	-	-
Vinculin, Vinculin				Domains	Vinculin, Vinculin	Vinculin, Vinculin	Vinculin, Vinculin	Vinculin, Vinculin	-	-	-	-	-	-	-	-	-	Vinculin, Vinculin, Vinculin	-	-	-	-	-	-	-	-	-	-	-
																	*AqCTNNA1 (Fahey B & Degnan BM, 2010) >Aqu1.227922 [Contig 13511 Locus_5344Aqu1.227922 (edited):] MAAAATVQTKARVKKILEQKDVEIKTKAVEQSLLPLIEQVSMLQNIKPKNYKRQMRNVHR LIQIVIMATDGFVRVAEQVAEENPDFQEELWLSCEEVRNAGLSLEEAAKEYSTDTLDKKK REGMHESAKELLLSVTRLLAIVDLIDIHEFLKATSKIESKLSQLRNIKTWKGFVDSIKNI TKELKQVSELAVARQGEMKGNAAQQLLVAAHTELKQCNKILITSTKIFLEHPEDPHAQEN RDYVIQRMQEAVKTISMLADGMDPLEIQQKQTDDEEEQESEDEFEPIPPPPPPPPTL…
P26232	CTNNA2	actin-binding adaptor	CTNNA1/2/3/VCL	BLAST hit	Q61301	UPI0000610FE0	UPI0001DE6CAB	B7ZC77	UPI000180D3E6	C3Y5U8	UPI0000E493BB	P35220	P90947	UPI0002B467B4	A7RIF5	B3S2X1	-	-	-	-	-	E9CAF5 (CAOG_05123)	-	-	-	-	-	-	-
Vinculin, Vinculin				Domains	Vinculin, Vinculin	Vinculin, Vinculin	Vinculin, Vinculin, Vinculin	Vinculin, Vinculin, Vinculin	Vinculin, Vinculin	Vinculin, Vinculin	Vinculin, Vinculin	Vinculin, Vinculin	Vinculin, Vinculin	Vinculin	Vinculin, Vinculin	Vinculin	-	-	-	-	-	Vinculin, Vinculin	-	-	-	-	-	-	-
															*Full-length A7RIF5 (Fahey B & Degnan BM, 2010) >XP_001640758.1, edited with GenomeScan and EST contig 2663780_3 translation MSRTAYQASGDVKVEHHKVKWDPKTLEIRTHSVEKALEPLVTTLVNQPKKRSSKVGKSKN AHKLAQDIEDATVRLIKTGESISKDFPEIREEMIAACKDCRGAGDTMHISSKEFADDPCT STKRMTMVRAARALLSSVTRLLCVADMADVCRLLASLKLVERRLKDLEGASNTADLLNSF KNLGNDLMNLAQLSGRRQADLKDPLRRDEMAAARAILKDASKMLLSSSKAYVRHPEVASA KANRDFIISQMNEAVNSISGTAQATGPSEP…	*Full-length B3S2X1 (Fahey B & Degnan BM, 2010) >fgeneshTA2_pg.C_scaffold_8000063 [Triad1:58515] MDIGRRGNMMHQSRVIDPSEAKTFSADAALRPYFDQLKELNSHVAKASRQTGHSKEADDL IKLVHLAINELIEHGQIVANDNPKIADRVYQAYEELHDAGSCLLAATESFVHEPSSQIKR SALLKAVFNLYPILNKLLSIADMVDISNLVKMLHELEDHLQLVLDSRDENSLDQNLDNFA YHLDQVDDAVKRRQFDLKDEDKKDQLSAARANLLTASQLLNVVSKTHFKYENLPPAKANC AAITSEIREFVNRIVTIIQSPVGNEESPIGETASVIKKFKSYLVGKKANSCSEQRLCS…	*AqCTNNA2 (Fahey B & Degnan BM, 2010) >Aqu1.212543:peptide [Contig 13007 (No locus id) Aqu1.212543 (edited):] MSSSSLLSSIRTHSIEDALRPIAQKVYELQRAAMEYQSTRAPVNIISQAQSVFEAVEKLE QAATDQLGKEVLEQPDYKQSLDTAYKQSFEGAKSLLKVADKMRDGSSLEPPDASCKNLQD SACEILEGTVKLLLLWDESQVEKIIRIAKWTNDLLKTVQTAQSMRGLVVCYDGFSKVMMK LIEVSTQRYQDLISIQRKKKIFSCLQTIRKHLPPLSHSMQNFIKNRESHNKKEKNRHAKA IEKAIKGIVDAVNGTLEEEEEEEEEEEEVEEEEEEEEEEEEEENK…
Q9UI47	CTNNA3	actin-binding adaptor	CTNNA1/2/3/VCL	BLAST hit	Q65CL1	UPI0000ECB63F	A4IGI7	-	-	-	-	-	-	-	-	-	-	-	-	-	-	-	-	-	-	-	-	-	-
Vinculin, Vinculin				Domains	Vinculin, Vinculin	Vinculin, Vinculin	Vinculin, Vinculin, Vinculin	-	-	-	-	-	-	-	-	-	-	-	-	-	-	-	-	-	-	-	-	-	-
P18206	VCL	actin-binding adaptor	CTNNA1/2/3/VCL	BLAST hit	Q64727	P12003	A1L0Y4	B8JIH2	UPI000180B348	C3XTZ3	UPI0002651E6C	O46037	Q8MPS2	T2MH95	A7SKI3	B3RLT1	I1GJ73	g6567.t1	A9V3M4	F2UM91 (PTSG_09306)	SARC_06473	E9C3V9 (CAOG_03344)	AMAG_12921	-	SPPG_03801	-	-	AMSG_10327	Q54MH2
Vinculin, Vinculin, Vinculin				Domains	Vinculin, Vinculin, Vinculin	Vinculin, Vinculin, Vinculin	Vinculin, Vinculin	Vinculin, Vinculin, Vinculin	Vinculin	Vinculin	Vinculin, Vinculin	Vinculin	Vinculin	Vinculin	Vinculin, Vinculin, Vinculin	Vinculin, Vinculin	Vinculin, Vinculin	Vinculin, Vinculin	Vinculin, Vinculin	Vinculin, Vinculin	Vinculin, Vinculin	Vinculin, Vinculin	Vinculin, Vinculin	-	Vinculin, Vinculin	-	-	Vinculin, Vinculin	Vinculin, Vinculin, Vinculin
																*Full-length B3RLT1 (Fahey B & Degnan BM, 2010) >jgi|Triad1|18509|e_gw1.1.594.1 MRPFPSMTIQQILEPLAQQVSQLAIIHEETEAGKSIPDITMPVQAACAAVANLVQVGQDT ANASSDEKFKQEMNVALEVVKNSSVNLNQAAHLLKDGSSSLEARNILIDGTKGILSGTSD LLFSYDESEVKKIVRVCNNVKDYMPNASVITHEADYQTYTKSVKSAVDNLLIRIRARADD LLIELNRQLLKRSCINIEDAVTSIESVLKAIIDDNQEAEPLQNSRDSFVGIVCEELEEII RVLMLPFTETHDASQDHSLQNTSLCHDFDKLRDHLVNAQSDKEGYRDKLIENVVSKGVDI SKKCDTTTQTDIAN…						*CAOG_03344 (E9C3V9) is hit two at NCBI
P35222	CTNNB1	cadherin-binding adaptor	CTNNB1/JUP/AARA	BLAST hit	Q02248	UPI0000ECCBFD	Q28GC2	Q7ZU14	Q9NL44	C3ZT37	W4Y0D3	P18824	-	T2MGP6	A7SKL9	B3RR98	E2IJA6	g9376.t1	-	F2UQB1	SARC_01382	E9CA59	-	-	-	-	-	-	Q54I71
ARM, ARM, ARM, ARM, ARM, ARM, ARM, ARM, ARM, ARM, ARM, ARM				Domains	ARM, ARM, ARM, ARM, ARM, ARM, ARM, ARM, ARM, ARM, ARM, ARM	ARM, ARM, ARM, ARM, ARM, ARM, ARM, ARM, ARM, ARM, ARM, ARM	ARM, ARM, ARM, ARM, ARM, ARM, ARM, ARM, ARM, ARM, ARM, ARM	ARM, ARM, ARM, ARM, ARM, ARM, ARM, ARM, ARM, ARM, ARM, ARM	ARM, ARM, ARM, ARM, ARM, ARM, ARM, ARM, ARM, ARM, ARM, ARM	ARM, ARM, ARM, ARM, ARM, ARM, ARM, ARM, ARM, ARM, ARM, ARM	ARM, ARM, ARM, ARM, ARM, ARM, ARM, ARM, ARM, ARM, ARM, ARM	ARM, ARM, ARM, ARM, ARM, ARM, ARM, ARM, ARM, ARM, ARM, ARM	-	coiled-coil, ARM, ARM, ARM, ARM, ARM, ARM, ARM, ARM, ARM, ARM, ARM	ARM, ARM, ARM, ARM, ARM, ARM, ARM	ARM, ARM, ARM, ARM, ARM, ARM, ARM, ARM, ARM	ARM, ARM, ARM, ARM, ARM, ARM, ARM, ARM, ARM, ARM, ARM	ARM, ARM, ARM, ARM, ARM, ARM, ARM, ARM, ARM, ARM, ARM, ARM	-	ARM, ARM, ARM, ARM, ARM, ARM	-	ARM, ARM, ARM	-	-	-	-	-	-	Coiled-coil, coiled-coil, FBOX, ARM, ARM, ARM, ARM, ARM, ARM
																				from search with Dd AARA (shown)	from search with Dd AARA (shown)	from search with Dd AARA (shown)							aarA (Aardvark) (Dickinson DJ… Weis WI, 2011)
P14923	JUP	cadherin-binding adaptor	CTNNB1/JUP/AARA	BLAST hit	Q02257	F4YMA7	Q6P259	Q9PVF7	-	-	-	-	O44326	-	-	-	-	-	-	-	-	-	-	-	-	-	-	-	-
ARM, ARM, ARM, ARM, ARM, ARM, ARM, ARM, ARM, ARM, ARM, ARM				Domains	ARM, ARM, ARM, ARM, ARM, ARM, ARM, ARM, ARM, ARM, ARM, ARM	ARM, ARM, ARM, ARM, ARM, ARM, ARM, ARM, ARM, ARM, ARM, ARM	ARM, ARM, ARM, ARM, ARM, ARM, ARM, ARM, ARM, ARM, ARM, ARM	ARM, ARM, ARM, ARM, ARM, ARM, ARM, ARM, ARM, ARM, ARM, ARM	-	-	-	-	ARM, ARM, ARM, ARM, ARM, ARM, ARM, ARM, ARM, ARM, ARM, ARM	-	-	-	-	-	-	-	-	-	-	-	-	-	-	-	-
O00192	ARVCF	cadherin-binding adaptor	ARVCF/CTNND1/2/PKP4	BLAST hit	P98203	UPI00003AAF92	UPI0001DE6A08	A2BGY1	-	-	-	-	-	-	-	-	-	-	-	-	-	-	-	-	-	-	-	-	-
Coiled-coil, ARM, ARM, ARM, ARM, ARM, ARM, ARM, ARM, ARM, ARM				Domains	Coiled-coil, ARM, ARM, ARM, ARM, ARM, ARM, ARM, ARM, ARM	Coiled-coil, ARM, ARM, ARM, ARM, ARM, ARM, ARM, ARM, ARM	Coiled-coil, ARM, ARM, ARM, ARM, ARM, ARM, ARM, ARM, ARM	Coiled-coil, ARM, ARM, ARM, ARM, ARM, ARM, ARM, ARM, ARM	-	-	-	-	-	-	-	-	-	-	-	-	-	-	-	-	-	-	-	-	-
O60716	CTNND1	cadherin-binding adaptor	ARVCF/CTNND1/2/PKP4	BLAST hit	UPI00003563B6	UPI0000ECB952	B2GUD2	UPI0000F1D6EE	UPI0000523B9F	-	-	-	-	-	-	-	-	-	-	-	-	-	-	-	-	-	-	-	-
Coiled-coil, ARM, ARM, ARM, ARM, ARM, ARM, ARM, ARM, ARM, ARM				Domains	Coiled-coil, ARM, ARM, ARM, ARM, ARM, ARM, ARM, ARM, ARM	Coiled-coil, ARM, ARM, ARM, ARM, ARM, ARM, ARM, ARM, ARM	Coiled-coil, ARM, ARM, ARM, ARM, ARM, ARM, ARM, ARM, ARM	Coiled-coil, ARM, ARM, ARM, ARM, ARM, ARM, ARM, ARM, ARM	Coiled-coil, ARM, ARM, ARM, ARM, ARM, ARM, ARM, ARM, ARM	-	-	-	-	-	-	-	-	-	-	-	-	-	-	-	-	-	-	-	-
Q9UQB3	CTNND2	cadherin-binding adaptor	ARVCF/CTNND1/2/PKP4	BLAST hit	B7ZNF6	UPI0000ECCE27	A8KBD6	B0V2S9	UPI0002B8DA34	C3XUI9	UPI000265335C	Q9NHP1	Q9U308	UPI0002B46E2C	A7S9K2	-	UPI00021A402E	g1255.t1	-	-	-	-	-	-	-	-	-	-	-
Coiled-coil, ARM, ARM, ARM, ARM, ARM, ARM, ARM, ARM, ARM, ARM				Domains	Coiled-coil, ARM, ARM, ARM, ARM, ARM, ARM, ARM, ARM, ARM	Coiled-coil, ARM, ARM, ARM, ARM, ARM, ARM, ARM, ARM, ARM	Coiled-coil, ARM, ARM, ARM, ARM, ARM, ARM, ARM, ARM, ARM	Coiled-coil, ARM, ARM, ARM, ARM, ARM, ARM, ARM, ARM, ARM	Coiled-coil, ARM, ARM, ARM, ARM, ARM	ARM, ARM, ARM, ARM, ARM, ARM, ARM, ARM, ARM	ARM, ARM, ARM, ARM	Coiled-coil, ARM, ARM, ARM, ARM, ARM, ARM, ARM, ARM, ARM	FN3, FN3, FN3, FN3, ARM, ARM, ARM, ARM, ARM, ARM, ARM, ARM, ARM	ARM, ARM	ARM, ARM, ARM, ARM	-	ARM, ARM, ARM, ARM, ARM	ARM, ARM, ARM, ARM, ARM, ARM	-	-	-	-	-	-	-	-	-	-	-
														*fragment?	*Full-length? A7S9K2 (Fahey B & Degnan BM, 2010) >Prediction derived from EST contig 2661036_2 translation HRWLADYEDDGKTERDLYAELKTYAHEPDLQDLIEYLQTDDINLVVNSAYYIQHLCYNDE AVKGKIRELGGIPALVHLLNHDHYEVHRAAASCLRNVSFSKERDENKLAIAECDGIETLL RLLQRTPKDEVKELVLGVLWNLSSCEALKYRIIRLCLIIIVTTIIIPYSGWDKNLFQSGK PIPPIKWSTVFRNASGILRNLSSAGLEARREMRACAGLVDCFVWIVHAPIGKSDVDNKSV ENSVCVLRNLSYRLEDEIDRELHPDAPLPNEEKKKDKVASEHPPSCFA…
Q99569	PKP4	cadherin-binding adaptor	ARVCF/CTNND1/2/PKP4	BLAST hit	Q68FH0	Q5ZK79	A0JM52	UPI00002472AF	-	-	-	-	-	-	-	B3S5T4	-	-	-	-	-	-	-	-	-	-	-	-	-
Coiled-coil, ARM, ARM, ARM, ARM, ARM, ARM, ARM, ARM, ARM, ARM				Domains	Coiled-coil, ARM, ARM, ARM, ARM, ARM, ARM, ARM, ARM, ARM	Coiled-coil, ARM, ARM, ARM, ARM, ARM, ARM, ARM, ARM, ARM	Coiled-coil, ARM, ARM, ARM, ARM, ARM, ARM, ARM, ARM, ARM	Coiled-coil, ARM, ARM, ARM, ARM, ARM, ARM, ARM, ARM, ARM	-	-	-	-	-	-	-	ARM, ARM, ARM, ARM, ARM, ARM	-	-	-	-	-	-	-	-	-	-	-	-	-
																*Full-length B3S5T4 (Fahey B & Degnan BM, 2010) >XP_002115488.1, edited with GenomeScan MDTSDDLMMAIQQDEAQFEQLKRKLESDRKDVADQLEKYMSGSETASLHSLSEGSTPNPN IYASLPSRNKLNNTIKKNKYDNDEHESGWNFDIMTAPSSDMKGEINDRKLSNGIDHYDKI ASSQLSMERSLIRSSYTSLPRSGINLIIPEGENSKRQPSSSRDTIPTLTSPRKQKLSLTE GYSTLERQRQAASNYDSSSVDYESYPSRRYYHKQQSQPHLQQQQHDFHENANNSTSPQDI PLQSPSYEPSAISDRYITYKSDGLLPVQRSNSTYSNETEENLPSGPPSIKQMSRLNSERS SSEYQR…
Q14247	CTTN	actin dynamics regulator	CTTN	BLAST hit	Q3UGC2	Q01406	B3DLZ9	Q71E44	UPI000180C6A1	C3ZW52	O96459	O96046	-	UPI0002B45CC0	A7RF47	B3RT04	I1GDE3	g8414.t1	A9V4D3	F2UPZ2 (PTSG_10805)	-	E9BXF5 (CAOG_00117)	-	-	-	-	-	AMSG_07198	-
HS1_rep, HS1_rep, HS1_rep, HS1_rep, HS1_rep, HS1_rep, HS1_rep, coiled-coil, SH3				Domains	HS1_rep, HS1_rep, HS1_rep, HS1_rep, HS1_rep, HS1_rep, HS1_rep, coiled-coil, SH3	HS1_rep, HS1_rep, HS1_rep, HS1_rep, HS1_rep, HS1_rep, HS1_rep, coiled-coil, SH3	HS1_rep, HS1_rep, HS1_rep, HS1_rep, HS1_rep, HS1_rep, HS1_rep, coiled-coil, SH3	HS1_rep, HS1_rep, HS1_rep, HS1_rep, HS1_rep, HS1_rep, HS1_rep, coiled-coil, SH3	HS1_rep, HS1_rep, HS1_rep, HS1_rep, HS1_rep, HS1_rep, HS1_rep, coiled-coil, SH3	HS1_rep, HS1_rep, HS1_rep, HS1_rep, HS1_rep, HS1_rep, HS1_rep, HS1_rep, coiled-coil, SH3	HS1_rep, HS1_rep, HS1_rep, HS1_rep, HS1_rep, coiled-coil, SH3	HS1_rep, HS1_rep, HS1_rep, HS1_rep, coiled-coil, SH3	-	HS1_rep, HS1_rep, HS1_rep, HS1_rep, HS1_rep	HS1_rep, HS1_rep, HS1_rep, HS1_rep, HS1_rep, HS1_rep, HS1_rep, coiled-coil, SH3	HS1_rep, HS1_rep, HS1_rep, HS1_rep, HS1_rep, HS1_rep, HS1_rep	HS1_rep, HS1_rep, HS1_rep, HS1_rep, HS1_rep, HS1_rep, coiled-coil, SH3	HS1_rep, HS1_rep, HS1_rep, HS1_rep, HS1_rep, HS1_rep, coiled-coil, SH3, WD40, WD40, WD40, WD40, Gpi16	HS1_rep, coiled-coil, SH3	HS1_rep, coiled-coil, SH3	-	HS1_rep, HS1_rep, HS1_rep, TM, HS1_rep, coiled-coil, SH3	-	-	-	-	-	SH3	-
														*fragment														from search with Mb (shown), Sr, Co
Q17RN4	DIAPH1	actin dynamics regulator	DIAPH1	BLAST hit	O08808	UPI0000ECC555	Q0IHL3	A8DR44	UPI0002B8D3BD	C3XX60	UPI000265202D	P48608	H2KYI3	T2MIT5	A7SLQ1	B3S718	UPI00021A4AAB	g5583.t1	A9V1N4	F2UEZ1 (PTSG_06844)	SARC_02793	E9CGJ0 (CAOG_07583)	AMAG_08280	MVEG_08269	SPPG_01270	A6ZRH3	O94532	AMSG_06348	Q54N00
Drf_GBD, Drf_FH3, coiled-coil, Drf_FH1, FH2				Domains	Drf_GBD, Drf_FH3, coiled-coil, Drf_FH1, FH2	Drf_GBD, Drf_FH3, FH2	Drf_GBD, Drf_FH3	Drf_GBD, Drf_FH3	Drf_GBD, Drf_FH3, coiled-coil, coiled-coil	Drf_GBD, Drf_FH3, coiled-coil, FH2	FH2	Drf_GBD, Drf_FH3, coiled-coil, FH2	Drf_GBD, Drf_FH3, FH2	Drf_GBD, Drf_FH3, coiled-coil, FH2	Drf_GBD, Drf_FH3, coiled-coil, FH2	Drf_GBD, Drf_FH3, FH2	Drf_GBD, Drf_FH3, coiled-coil, FH2	Drf_GBD, Drf_FH3, coiled-coil, FH2, SEC14	Ssl, Drf_GBD, Drf_FH3, coiled-coil, FH2	Drf_GBD, Drf_FH3, coiled-coil, FH2	Drf_GBD, Drf_FH3, coiled-coil, FH2, FH2	Drf_GBD, Drf_FH3, coiled-coil, FH2	Drf_GBD, Drf_FH3, coiled-coil, FH2	Drf_GBD, Drf_FH3, FH2	Drf_GBD, Drf_FH3, FH2	Drf_GBD, Drf_FH3, coiled-coil, coiled-coil, FH2	Drf_GBD, Drf_FH3, coiled-coil, coiled-coil, FH2	Drf_GBD, Drf_FH3, coiled-coil, coiled-coil, FH2	Drf_GBD, Drf_FH3, coiled-coil, FH2
							*fragment	*fragment			*fragment?
Q96QB1	DLC1	RhoGAP	DLC1	BLAST hit	E9PXD2	UPI000240B935	UPI0001DE7638	UPI0001CF17C4	UPI0002B8DC7F	C3XWH2	UPI00026514B4	Q8SY28	Q20442	T2M760	A7RFT9	B3S7A6	UPI00021A4EBD	g4145.t1	-	-	-	E9BW93 (CAOG_00594)	-	-	-	-	-	-	-
SAM, RhoGAP, START				Domains	SAM, RhoGAP, START	SAM, RhoGAP, START	Coiled-coil, SAM, RhoGAP, START	SAM, RhoGAP, START	SAM, RhoGAP, START	SAM, RhoGAP, START	Coiled-coil, RhoGAP, START	SAM, RhoGAP, START	SAM, RhoGAP, START	SAM, RhoGAP, START	SAM, RhoGAP, START	SAM, RhoGAP, START	SAM, RhoGAP, START	SAM, RhoGAP, START	-	-	-	SAM, RhoGAP, START	-	-	-	-	-	-	-
Q12959	DLG1	adaptor	DLG1	BLAST hit	Q811D0	UPI0000448B16	Q28C55	Q5PYH5	UPI000180C772	C3ZZN9	UPI00026519B2	P31007	G5ECY0	UPI0002B49567	A7RR66	B3RLX1	I1EJ43	g10425.t1	A9UT73	F2U0X6 (PTSG_01141)	-	E9BZD9 (CAOG_01229)	-	-	-	-	-	-	-
L27, MAGUK_N_PEST, PDZ, PDZ, PDZ, SH3, Guanylate Kinase				Domains	L27, MAGUK_N_PEST, PDZ, PDZ, PDZ, SH3, Guanylate Kinase	L27, MAGUK_N_PEST, PDZ, PDZ, PDZ, SH3, Guanylate Kinase	L27, MAGUK_N_PEST, PDZ, PDZ, PDZ, SH3, Guanylate Kinase	MAGUK_N_PEST, PDZ, PDZ, PDZ, SH3, Guanylate Kinase	L27, PDZ, PDZ, PDZ, SH3, Guanylate Kinase	PDZ, SH3, Guanylate Kinase	PDZ, PDZ, PDZ, SH3, GuKc	L27, PDZ, PDZ, PDZ, SH3, Guanylate Kinase	L27, PDZ, PDZ, PDZ, SH3, Guanylate Kinase	PDZ, PDZ, PDZ, SH3, GuKc	SH3, Guanylate Kinase	PDZ, PDZ, PDZ, SH3, Guanylate Kinase	Guanylate Kinase	PDZ, PDZ, PDZ, SH3, Guanylate Kinase, TM, SEFIR	PDZ, PDZ, PDZ, SH3, Guanylate Kinase	L27, PDZ, PDZ, PDZ, SH3, Guanylate Kinase	-	PDZ, SH3, Guanylate Kinase	-	-	-	-	-	-	-
										*fragment					*Full-length A7RR66 (Fahey B & Degnan BM, 2010) >XP_001638123.1, edited with GenomeScan MSKGYQSYVRSLITTVRMSGNTNQLSKSLDSEKKNSILLVYKGQHEDDKDKEEGNADRAL QLLESYHEKLNKPQDKALRSAIERVIRIFQSRLFLALLDIQEFYEATLLDGSKSPEQKAN ETIEAVEKWENQPEMESTPLPKYYTSPPEDERPLPITLPSEPAPTLEHYPVQPDAAPLPS PTKSTPKPKEEDNVEQVVALPTTNYETLEITLERGGSGLGFSIAGGTDNPHVDDDFGIYI TKVIPGGAAAQDGRLQVNDCILSVNGTNTVDIEHQQAVDALKAAGSQVTLVIKREKKRGN APTREE…	*Full-length B3RLX1 (Fahey B & Degnan BM, 2010) > XP_002108800.1, edited with GenomeScan MPVKDSVMLAAANVLEQYKESLDDEEQDTIKESISRLSQVFRSDLFSALIGNDIYCTRII LIFDAKMAKKKRITLYCKEDFTDNEEIDSTVHVRDYYAYVLEKGEPPQDEQEEEEKGSSG LGFSIAGGTDNPHFDNDTSIYITKVIPGGAAEADGRLKVYDTIVAVDDQLMEDVAHQVCV DALKSAGSEVKLVSTYYWYQYRLKTIDQFEKMNSILVQGLGFSIAGGVGNQHIINDNGIF VTKIIEGGAAFQDGRLEVGDRITKVNTLSLENVTHEEAVAILKETADVVSLVVVKPRPRK DGSGS…	*Full-length I1EJ43 (Fahey B & Degnan BM, 2010) >Sponge DLG 824 aa [Contig 13514 Locus_17502 Sakarya et al. (2007) MPSKQEAYRALELLEQYCTNLERQPGSEELQETLRKAIVAIRSRLFQALLDIQEFYEVTL ENAAKPVDVKTEETRKLAEKWEDSNPPIPVNVRRLAQHTIAPSVHADKKKEQSKSQSPAT EELLQPSSQSIREDTVVIQKEEGRGLGLSVAGGTDNPHAVGETGIFITRLTPGSPAERSG LLQLGDQLLSVNNVPLVDVVHNDAVDALRNAGLTVTLRIRRFLDRVWSPASVDDLDDPPV MIKEHTSFPPPPPAQFTGGDSPTTVITLNKNGGTSLGFSI…		*Full-length A9UT73 (Fahey B & Degnan BM, 2010) >gi|148539628|ref|NP_001091894.1, edited with GenomeScan MPMTKEEALRALKLLTDIRNSVPSEETAPYDALIDVMQSRLFVALLELQDFYFDRVVHRS SASGASPLRPRISSIGGGSSVAPQDLEWEHDYDVGAGTSSARGDAPSDNDSARSPGGSVS SQSQSSRLEKLRMEEVVLRAGSEGLGMSITGGTDRPLVAGDNSIFITDIVPHGAANRTGR LTPGDSIVSINGVSLENKTHGEVVALLRQGGALNMVVLHGALNATKPRARQESSASIMMT HTETISLHRQHGRGLGFTIAGGQGSPHIAGDDGIFISKIIPDSAAKEDGR…
Q8TDM6	DLG5	adaptor	DLG5	BLAST hit	UPI0000D670A9	UPI0000E807AE	UPI0001DE7D5F	B7ZC95	UPI000180D33B	-	UPI00026544BC	Q9VKG8	-	UPI0002B460E4	-	B3RVS1	-	g800.t1	-	F2UG17	-	-	-	-	-	-	-	-	-
Takusan, coiled-coil, PDZ, PDZ, PDZ, PDZ, SH3, Guanylate Kinase				Domains	Takusan, coiled-coil, PDZ, PDZ, PDZ, PDZ, SH3, Guanylate Kinase	Takusan, coiled-coil, PDZ, PDZ, PDZ, PDZ, SH3, Guanylate Kinase	Takusan, coiled-coil, PDZ, PDZ, PDZ, PDZ, SH3, Guanylate Kinase	CARD, Takusan, coiled-coil, coiled-coil, PDZ, PDZ, PDZ, PDZ, SH3, Guanylate Kinase	coiled-coil, PDZ, PDZ, PDZ, SH3, Guanylate Kinase	-	Coiled-coil, PDZ, PDZ, PDZ, PDZ, PDZ, SH3, GuKc	coiled-coil, coiled-coil, PDZ, PDZ, PDZ, PDZ, SH3, Guanylate Kinase	-	Coiled-coil, coiled-coil, coiled-coil, coiled-coil, coile-coil, PDZ	-	coiled-coil, coiled-coil, coiled-coil, PDZ, PDZ, PDZ, PDZ, SH3, Guanylate Kinase	-	PDZ, SH3, Guanylate Kinase	-	PDZ, PDZ, PDZ, PDZ, SH3, GuKc, PDZ, GUKc, PDZ, PDZ, PDZ, PDZ, PDZ, PDZ, PDZ, PDZ, PDZ, PDZ, PDZ, PDZ	-	-	-	-	-	-	-	-	-
														*fragment						from search with Oc
Q14204	DYNC1H1	microtubule motor	DYNC1H1	BLAST hit	Q9JHU4	UPI0000ECD78E	A8KBE1	Q2LEK1	UPI0002B8D6B3	C3XZF8	UPI0002654FD8	P37276	Q19020	T2MDT0	A7RXA1	B3RXD8	UPI00021A4F3F	g6028.t1	A9V9F2	F2UCN3 (PTSG_06350)	SARC_06434	E9C3F8 (CAOG_02097)	AMAG_15539	MVEG_06779	SPPG_06258	P36022	O13290	AMSG_08514	P34036
DHC_N1, coiled-coil, DHC_N2, AAA, AAA, AAA, AAA, coiled-coil, coiled-coil, coiled-coil, Dynein_heavy				Domains	DHC_N1, coiled-coil, DHC_N2, AAA, AAA, AAA, AAA, coiled-coil, coiled-coil, coiled-coil, Dynein_heavy	DHC_N1, coiled-coil, DHC_N2, AAA, AAA, AAA, AAA, coiled-coil, coiled-coil, coiled-coil, Dynein_heavy	DHC_N1, coiled-coil, DHC_N2	DHC_N1, coiled-coil, DHC_N2, AAA, AAA, AAA, AAA, coiled-coil, coiled-coil, coiled-coil, Dynein_heavy	DHC_N1, coiled-coil, DHC_N2, AAA, AAA	AAA, AAA, coiled-coil, coiled-coil, coiled-coil, Dynein_heavy	DHC_N1, DHC_N2, AAA, AAA, AAA, AAA, coiled-coil, coiled-coil, coiled-coil, Dynein_heavy	DHC_N1, coiled-coil, DHC_N2, AAA, AAA, AAA, AAA, coiled-coil, coiled-coil, Dynein_heavy	DHC_N1, coiled-coil, DHC_N2, AAA, AAA, AAA, AAA, coiled-coil, coiled-coil, coiled-coil, Dynein_heavy	DHC_N1, coiled-coil, coiled-coil, DHC_N2, AAA, AAA, AAA, AAA, coiled-coil, coiled-coil, coiled-coil, Dynein_heavy	DHC_N1, coiled-coil, DHC_N2, AAA, AAA, AAA, AAA, coiled-coil, coiled-coil, coiled-coil, Dynein_heavy	DHC_N1, DHC_N2, AAA, AAA, AAA, AAA, coiled-coil, coiled-coil, coiled-coil, Dynein_heavy	Coiled-coil, DHC_N2, AAA, coiled-coil, AAA, AAA, AAA, coiled-coil, coiled-coil, Dynein_heavy	DHC_N1, coiled-coil, coiled-coil, DHC_N2, AAA, AAA, AAA, AAA, coiled-coil, coiled-coil, coiled-coil	DHC_N1, DHC_N2, AAA, AAA, AAA, AAA, coiled-coil, coiled-coil, Dynein_heavy	DHC_N1, coiled-coil, DHC_N2, AAA, AAA, AAA, AAA, coiled-coil, coiled-coil, Dynein_heavy	DHC_N2, AAA, AAA, AAA, Gtr1_RagA	DHC_N1, DHC_N2, AAA, AAA, AAA, AAA, coiled-coil, coiled-coil, Dynein_heavy	DHC_N1, coiled-coil, DHC_N2, AAA, AAA, AAA, AAA, coiled-coil, coiled-coil, coiled-coil, Dynein_heavy	DHC_N1, DHC_N2, AAA, AAA, AAA, AAA, coiled-coil, coiled-coil, coiled-coil, Dynein_heavy	DHC_N1, coiled-coil, DHC_N2, AAA, AAA, AAA, AAA, coiled-coil, coiled-coil, coiled-coil, Dynein_heavy	DHC_N1, DHC_N2, AAA, AAA, AAA, coiled-coil, coiled-coil, Dynein_heavy	DHC_N1, DHC_N2, AAA, AAA, AAA, coiled-coil, Dynein_heavy	DHC_N1, coiled-coil, coiled-coil, DHC_N2, AAA, AAA, AAA, AAA, coiled-coil, coiled-coil, Dynein_heavy	DHC_N1, DHC_N2, AAA, AAA, AAA, AAA, coiled-coil, coiled-coil, Dynein_heavy
							*fragment		*fragment	*fragment?											*fragment
Q9H8V3	ECT2	RhoGEF	ECT2	BLAST hit	Q07139	UPI0000E80BCE	A9JTS6	Q4V9L0	UPI000180B68C	C3YJI7	UPI0002653C72	Q58CL4	Q22590	UPI0002B46CF0	A7T605	B3RLX0	UPI00021A57FF	g9594.t1	A9UY29	F2U0E1 (PTSG_11734)	-	E9C8H3	AMAG_06855	-	SPPG_05326	-	-	-	-
BRCT, BRCT, RhoGEF, Pleckstrin Homology (PH)				Domains	BRCT, BRCT, RhoGEF, Pleckstrin Homology (PH)	BRCT, BRCT, RhoGEF, Pleckstrin Homology (PH)	BRCT, BRCT, RhoGEF, Pleckstrin Homology (PH)	BRCT, BRCT, RhoGEF, Pleckstrin Homology (PH)	BRCT, BRCT, RhoGEF, Pleckstrin Homology (PH)	BRCT, BRCT, RhoGEF, Pleckstrin Homology (PH)	BRCT, BRCT, RhoGEF, Pleckstrin Homology (PH)	BRCT, BRCT, RhoGEF, Pleckstrin Homology (PH)	BRCT, BRCT, RhoGEF	BRCT, BRCT, RhoGEF	BRCT, RhoGEF, Pleckstrin Homology (PH)	BRCT, RhoGEF, Pleckstrin Homology (PH)	BRCT, RhoGEF, Pleckstrin Homology (PH)	F-box, RhoGEF, Pleckstrin Homology (PH)	TM, TM, TM, TM, TM, RhoGEF	BRCT, RhoGEF	-	PDZ, coiled-coil, RhoGEF, PH	RhoGEF	-	RhoGEF	-	-	-	-
																				*PTSG_11734 (F2U0E1) is identified by NCBI, but not Broad		from search with Sr (shown)	from search with Ta
P00533	EGFR	receptor tyrosine kinase	EGFR	BLAST hit	Q01279	UPI00015DB340	UPI0001DE86F6	B3DK54	Q4H3N3	C3YZ48	UPI0002653059	Q8MLW0	B5BM27	-	-	-	UPI00021A3F2F	g7977.t1	-	-	-	-	-	-	-	-	-	-	-
Recep_L_domain, FU, Recep_L_domain, FU, FU, TM, Tyr Kinase				Domains	Recep_L_domain, FU, Recep_L_domain, FU, FU, FU, TM, Tyr Kinase	Recep_L_domain, FU, FU, Recep_L_domain, FU, FU, FU, TM, Tyr Kinase	Recep_L_domain, FU, FU, Recep_L_domain, FU, FU, FU, TM, Tyr Kinase	Recep_L_domain, FU, Recep_L_domain, FU, FU, FU, TM, Tyr Kinase	Recep_L_domain, FU, Recep_L_domain, FU, FU, FU, TM, Tyr Kinase	Recep_L_domain, FU, Recep_L_domain, FU, Recep_L_domain, FU, FU	Recep_L_domain, FU, FU, Recep_L_domain, FU, FU, FU, FU, FU, FU, TM, TyrKc	Recep_L_domain, FU, FU, Recep_L_domain, FU, FU, FU, FU, FU, TM, Tyr Kinase	Recep_L_domain, FU, FU, Recep_L_domain, FU, FU, FU, FU, FU, TM, Tyr Kinase	-	-	-	Recep_L_domain, FU, Recep_L_domain, FU, FU, FU, FU, TM, Tyr Kinase	Tyr Kinase	-	-	-	-	-	-	-	-	-	-	-
Q8N8S7	ENAH	actin dynamics regulator	ENAH/VASP	BLAST hit	Q03173	UPI0000ECC7C3	B0BM72	Q5TZC8	UPI0002B8EE1A	C4A041	UPI00026529B5	Q8T4F7	G5EG53 (Q8IAA0)	UPI0002B42EE6	A7S4T4	B3S0P9	-	g4287.t1	A9V9I1	F2UK67 (PTSG_08614)	SARC_10494	-	-	-	-	-	-	AMSG_09341	Q5TJ65
WH1, coiled-coil, VASP, vasp_tetra				Domains	WH1, coiled-coil, VASP, vasp_tetra	WH1, coiled-coil, VASP, vasp_tetra	WH1, coiled-coil, VASP, vasp_tetra	WH1, coiled-coil, VASP, vasp_tetra	WH1, coiled-coil	WH1	WH1, VASP, vasp_tetra	WH1, vasp_tetra	WH1, coiled-coil	WH1, VASP_tetra	WH1	WH1	-	WH1	WH1	WH1	WH1, WH2, WH2, coiled-coil	-	-	-	-	-	-	WH1, coiled-coil	WH1, VASP_tetra
															*fragment			*fragment?	from search with Ta, Oc										from search with Ta, Oc
P50552	VASP	actin dynamics regulator	ENAH/VASP	BLAST hit	P70460	Q5ZIC9	A4IH41	Q6P120	-	-	-	-	-	-	-	-	-	-	-	-	-	E9C2E6 (CAOG_02529)	-	-	-	-	-	AMSG_03539	-
WH1, VASP, vasp_tetra				Domains	WH1, VASP, vasp_tetra	WH1, coiled-coil, VASP, vasp_tetra	WH1, VASP, vasp_tetra	WH1, VASP, vasp_tetra	-	-	-	-	-	-	-	-	-	-	-	-	-	WH1	-	-	-	-	-	WH1, WH2, coiled-coil	-
P11171	EPB41	actin-binding adaptor	EPB41	BLAST hit	P48193	UPI0000ECA1BE	Q07G38	Q68EI5	UPI0002B8E6F1	C3ZA69	UPI0002653CCD	Q9V8R9	G5EBP4 (Q7YSV5)	UPI0002B49698	A7SJJ3	B3S275	UPI00021A4013	g9016.t1	-	-	-	-	-	-	-	-	-	-	-
FERM, FA, SAB, 4_1_CTD				Domains	FERM, FA, SAB, 4_1_CTD	FERM, FA, coiled-coil, SAB, 4_1_CTD	FERM, FA	FERM, FA, SAB, 4_1_CTD	B41, FERM_C, FA, coiled-coil, 4_1_CTD	FERM, FA, 4_1_CTD	B41, FERM_C, FA, 4_1_CTD	FERM, FA, coiled-coil, 4_1_CTD	FERM, FA, 4_1_CTD	B41, FERM_C, FA	FERM, FA	FERM, FA, coiled-coil	FERM, FA	FERM, FA, coiled-coil	-	-	-	-	-	-	-	-	-	-	-
							*fragment							*fragment	*fragment
Q96RT1	ERBB2IP	adaptor	ERBB2IP/SCRIB	BLAST hit	UPI00001E8000	UPI0000ECC36E	Q0VA41	UPI0001A2BF0D	UPI000180CC3A	-	-	-	-	-	-	-	-	-	-	-	-	-	-	-	-	-	-	-	-
LRR, LRR, LRR, LRR, LRR, LRR, LRR, LRR, LRR, LRR, LRR, LRR, LRR, LRR, LRR, LRR, LRR, PDZ				Domains	LRR, LRR, LRR, LRR, LRR, LRR, LRR, LRR, LRR, LRR, LRR, LRR, PDZ	LRR, LRR, LRR, LRR, LRR, LRR, LRR, LRR, LRR, LRR, PDZ	LRR, LRR, LRR, LRR, LRR, LRR, LRR, LRR, LRR, LRR, LRR	LRR, LRR, LRR, LRR, LRR, LRR, LRR, LRR, LRR, LRR, LRR, LRR, PDZ	LRR, LRR, LRR, LRR, LRR, LRR, LRR, LRR, LRR, LRR, LRR, LRR, coiled-coil, PDZ	-	-	-	-	-	-	-	-	-	-	-	-	-	-	-	-	-	-	-	-
							*fragment
Q14160	SCRIB	adaptor	ERBB2IP/SCRIB	BLAST hit	Q80U72	UPI0000E7FFB8	UPI00023369EC	Q4H4B6	UPI0002B8ECEC	C3YMW6	UPI000265200C	UPI0001BFFFDF	O61967	UPI0002B4B6A7	A7SS78	B3S477	UPI00021A4BA7	g9909.t1	-	-	-	-	-	-	-	-	-	-	-
LRR, LRR, LRR, LRR, LRR, LRR, LRR, LRR, LRR, LRR, LRR, LRR, LRR, LRR, LRR, LRR, coiled-coil, PDZ, PDZ, PDZ, PDZ, coiled-coil				Domains	LRR, LRR, LRR, LRR, LRR, LRR, LRR, LRR, LRR, LRR, LRR, LRR, coiled-coil, PDZ, PDZ, PDZ, PDZ, coiled-coil	LRR, LRR, LRR, LRR, LRR, LRR, LRR, LRR, LRR, LRR, LRR, LRR, coiled-coil, PDZ, PDZ, PDZ, PDZ, coiled-coil	LRR, LRR, LRR, LRR, LRR, LRR, LRR, LRR, LRR, LRR, LRR, LRR, PDZ, PDZ	LRR, LRR, LRR, LRR, LRR, LRR, LRR, LRR, LRR, LRR, LRR, LRR, LRR, PDZ, PDZ, PDZ, PDZ, coiled-coil	PDZ, PDZ, PDZ, PDZ	LRR, LRR, LRR, LRR, LRR, LRR, LRR, LRR, LRR, LRR, LRR, PDZ, PDZ, PDZ, PDZ	LRR, LRR, LRR, LRR, LRR, LRR, LRR, LRR, LRR, LRR, LRR, LRR	LRR, LRR, LRR, LRR, LRR, LRR, LRR, LRR, LRR, LRR, LRR, LRR, LRR, PDZ, PDZ, PDZ, PDZ, coiled-coil	LRR, LRR, LRR, LRR, LRR, LRR, LRR, LRR, LRR, LRR, LRR, LRR, LRR, LRR, PDZ	LRR, LRR, LRR, LRR, LRR, LRR, LRR, LRR, LRR, LRR, LRR, LRR	LRR, LRR, LRR, LRR, LRR, LRR, LRR, LRR, LRR, LRR, LRR, LRR, PDZ, PDZ, PDZ, PDZ	LRR, LRR, LRR, LRR, LRR, LRR, LRR, LRR, LRR, LRR, LRR, LRR, LRR	LRR, LRR, LRR, LRR, LRR, LRR, LRR, LRR, LRR, LRR, LRR, LRR, PDZ, coiled-coil, coiled-coil	LRR, LRR, LRR, LRR, LRR, LRR, LRR, LRR	-	-	-	-	-	-	-	-	-	-	-
											*fragment			*fragment	*Full-length A7SS78 (Fahey B & Degnan BM, 2010) >estExt_fgenesh1_pg.C_2670008 [Nemve1:247072] MFRCLLPWRCNRQVESLDRSHCSLNFVPDEVYRYERYLEELFLDANQIKDLPRPFFRLYN IRRLGLSDNEIARLPPEVGNLANLQEFDISRNDICDIPENIKYCKSLVSLDLSGNPISKL PDGFSQLQHLTTLCLNDVSLIRLPPDIGSLTELTVLEARENLIKFLPVSLAFLSKLERLD LGCNELEELPDVVGSLPSLAEFWLDGNLLKTLPTEIGNLKKLQIFDVSENKIEYLPDEIC FCGSLTDLHLSQNLLEELPDTIGKLKKLQLLKVDQNRLITLTPAIGGCIALQELILTENL …	*Full-length B3S477 (Fahey B & Degnan BM, 2010) >gi|196010173|ref|XP_002114951.1| hypothetical protein TRIADDRAFT_28844 [Trichoplax adhaerens] MWRRIFLCNRQIESVDKSHCSLSAVPDQIYRLHRCLEELNLDANQIQELPPQFFRLLKLR NLSLEDNEIKRLPMEISSLTKLVELNLRQNEIYDIPEAIRFCRSLNTLNLSSNPVERLPD SITQLRNLTYLMLNDISIVELPDDIGSLVNLTVLEARENYIKVLPKSICELTVLERLDLG ANEIQELPDSLGSLLHLKELLLDTNQIKKLPTSIGRLSNLESIDLSENCVESLPDEIGNV RNLTDLLLSSNL…		*fragment?
P15311	EZR	actin-binding adaptor	EZR/MSN/NF2/RDX	BLAST hit	P26040	Q9YGW6	Q5BJ89	Q5TZG5	-	-	-	-	-	-	-	-	-	-	-	-	-	-	-	-	-	-	-	-	-
FERM, erm				Domains	FERM, erm	FERM, erm	FERM, erm	FERM, erm	-	-	-	-	-	-	-	-	-	-	-	-	-	-	-	-	-	-	-	-	-
P26038	MSN	actin-binding adaptor	EZR/MSN/NF2/RDX	BLAST hit	P26041	UPI0000ECC28D	UPI000069FCDB	Q66I42	-	-	-	P46150	-	-	A7SXF9	-	-	-	-	-	-	-	-	-	-	-	-	-	-
FERM, erm				Domains	FERM, erm	FERM, erm	FERM, erm	FERM, erm	-	-	-	FERM, erm	-	-	FERM, erm	-	-	-	-	-	-	-	-	-	-	-	-	-	-
P35240	NF2	actin-binding adaptor	EZR/MSN/NF2/RDX	BLAST hit	P46662	Q5ZJB0	Q0IIY8	B3DGL5	-	C3ZHV7	UPI000265308F	Q24564	-	-	A7RWH0	-	-	g9597.t1	-	-	-	E9C107 (CAOG_01797)	-	-	-	-	-	-	-
FERM, erm				Domains	FERM, erm	FERM, erm	FERM, erm	FERM, erm	-	FERM, erm	B41, FERM_C, ERM	FERM, erm	-	-	FERM, erm	-	-	FERM, erm	-	-	-	FERM, erm	-	-	-	-	-	-	-
P35241	RDX	actin-binding adaptor	EZR/MSN/NF2/RDX	BLAST hit	Q3U111	UPI0000ECD5FA	Q6DFP3	-	Q9NDR0	C3XTM6	UPI000265280D	-	-	UPI00019272F6	-	B3RY21	I1FWQ9	g4281.t1	A9URX5	F2U9N9 (PTSG_04779)	-	-	-	-	-	-	-	-	-
FERM, erm				Domains	FERM, erm	FERM, erm	FERM, erm	-	FERM, erm	FERM, erm	B41, FERM_C, coiled-coil, FERM_C, ERM	-	-	FERM, erm	-	FERM, erm	FERM, erm	FERM, erm	FERM, erm	FERM, erm	-	-	-	-	-	-	-	-	-
Q8WUP2	FBLIM1	adaptor	FBLIM1/JUB/LPP/TRIP6/ZYX	BLAST hit	Q71FD7	UPI0000ECA389	Q0VA33	B8K0C8	-	-	-	-	-	-	-	-	-	-	-	-	-	-	-	-	-	-	-	-	-
ZnF_lim, ZnF_lim, ZnF_lim				Domains	ZnF_lim, ZnF_lim, ZnF_lim	ZnF_lim, ZnF_lim, ZnF_lim	ZnF_lim, ZnF_lim, ZnF_lim	ZnF_lim, ZnF_lim, ZnF_lim	-	-	-	-	-	-	-	-	-	-	-	-	-	-	-	-	-	-	-	-	-
Q96IF1	JUB	actin-binding adaptor	FBLIM1/JUB/LPP/TRIP6/ZYX	BLAST hit	Q91XC0	-	-	E7FFI0	-	-	-	Q9VY77	-	-	-	-	-	-	-	-	-	-	-	-	-	-	-	-	-
ZnF_lim, ZnF_lim, ZnF_lim				Domains	ZnF_lim, ZnF_lim, ZnF_lim	-	-	ZnF_lim, ZnF_lim, ZnF_lim	-	-	-	coiled-coil, ZnF_lim, ZnF_lim, ZnF_lim	-	-	-	-	-	-	-	-	-	-	-	-	-	-	-	-	-
Q93052	LPP	adaptor	FBLIM1/JUB/LPP/TRIP6/ZYX	BLAST hit	Q8BFW7	Q5F464	B7ZUB5	Q7ZU85	F6U088	C3YRJ4	UPI0002652704	Q9N675	Q9U3F4	T2M836	A7S9J0	-	-	-	-	-	-	-	-	-	-	-	-	-	-
Coiled-coil, ZnF_lim, ZnF_lim, ZnF_lim				Domains	Coiled-coil, ZnF_lim, ZnF_lim, ZnF_lim	Coiled-coil, ZnF_lim, ZnF_lim, ZnF_lim	Coiled-coil, ZnF_lim, ZnF_lim, ZnF_lim	Coiled-coil, ZnF_lim, ZnF_lim, ZnF_lim	LIM, LIM, LIM	ZnF_lim, ZnF_lim, ZnF_lim	LIM, LIM, LIM	ZnF_lim, ZnF_lim, ZnF_lim	ZnF_lim, ZnF_lim, ZnF_lim	LIM, RING, LIM	ZnF_lim, ZnF_lim, ZnF_lim	-	-	-	-	-	-	-	-	-	-	-	-	-	-
Q15654	TRIP6	adaptor	FBLIM1/JUB/LPP/TRIP6/ZYX	BLAST hit	Q9Z1Y4	-	-	UPI0001CF1469	-	-	-	-	-	-	-	-	-	-	-	-	-	E9CA50 (CAOG_05072)	-	-	SPPG_09265	-	-	-	-
ZnF_lim, ZnF_lim, ZnF_lim				Domains	ZnF_lim, ZnF_lim, ZnF_lim	-	-	ZnF_lim, ZnF_lim, ZnF_lim	-	-	-	-	-	-	-	-	-	-	-	-	-	ZnF_lim, ZnF_lim, ZnF_lim	-	-	ZnF_lim, ZnF_lim, ZnF_lim	-	-	-	-
Q15942	ZYX	adaptor	FBLIM1/JUB/LPP/TRIP6/ZYX	BLAST hit	Q8CBM0	Q04584	Q0VA45	A7MBU7	-	-	-	-	-	-	-	-	-	-	-	-	-	-	-	-	-	-	-	-	-
ZnF_lim, ZnF_lim, ZnF_lim				Domains	ZnF_lim, ZnF_lim, ZnF_lim	ZnF_lim, ZnF_lim, ZnF_lim	ZnF_lim, ZnF_lim, ZnF_lim	ZnF_lim, ZnF_lim, ZnF_lim	-	-	-	-	-	-	-	-	-	-	-	-	-	-	-	-	-	-	-	-	-
P16591	FER	tyrosine kinase	FER	BLAST hit	P70451	UPI00003AA52A	A2CES6	Q28DZ6	UPI0002B8E25C	-	UPI000265329C	P18106	-	UPI0002B4D135	-	-	UPI00021A5733	g9525.t1	-	-	-	-	-	-	-	-	-	-	-
BAR, SH2, Tyr Kinase				Domains	BAR, SH2, Tyr Kinase	BAR, SH2, Tyr Kinase	BAR, SH2, Tyr Kinase	BAR, SH2, Tyr Kinase	FCH, BAR, SH2, TyrKc	-	BAR, coiled, SH2, TyrKc	BAR, SH2, Tyr Kinase	-	SH2, TyrKc	-	-	Coiled-coil, SH2, Tyr Kinase	SH2, Tyr Kinase	-	-	-	-	-	-	-	-	-	-	-
Q03113	GNA12	GTPase	GNA12	BLAST hit	P27600	UPI0000ECA957	B1H2U7	Q5YKG4	UPI000180BB4C	C3Z6Y6	Q6QM19	P25157	Q19572	UPI0002B48E63	A7RKI8	B3RQB6	UPI00021A46FE	g7928.t1	A9V4X4	F2UH11 (PTSG_07529)	SARC_04502	E9BYU1 (CAOG_01139)	AMAG_15402	MVEG_04859	SPPG_05884	P10823	P27584	-	P16894
GTPase				Domains	GTPase	GTPase	GTPase	GTPase	GTPase	GTPase	GTPase	GTPase	GTPase	G_alpha	GTPase	GTPase	AAA, GTPase	GTPase	GTPase	GTPase	GTPase	GTPase	GTPase	GTPase	GTPase	GTPase	GTPase	-	GTPase
																				*PTSG_07529 (F2UH11) & PTSG_01697 (F2TYP3) are hits one and two at NCBI, and both are related to GNA12
Q13418	ILK	microtubule-binding adaptor	ILK	BLAST hit	O55222	Q9DF58	B1H3J0	Q6PHD6	UPI000180AF5D	C3YRU2	W4ZB99	Q9V400	Q9TZC4	T2ME09	-	B3S792	UPI00021A544A	g2131.t1	-	-	SARC_01018	E9BZS6 (CAOG_01366)	-	-	SPPG_02394	-	-	AMSG_02043	-
ANK, ANK, ANK, ANK, ANK, Tyr Kinase				Domains	ANK, ANK, ANK, Tyr Kinase	ANK, ANK, ANK, Tyr Kinase	ANK, ANK, ANK, Tyr Kinase	ANK, ANK, ANK, Tyr Kinase	ANK, ANK, ANK, Tyr Kinase	Tyr Kinase	ANK, ANK, ANK, Tyr Kinase	ANK, ANK, ANK, Tyr Kinase	ANK, ANK, ANK, Tyr Kinase	ANK, ANK, ANK, Tyr Kinase	-	ANK, ANK, ANK, Tyr Kinase	ANK, ANK, ANK, Tyr Kinase	ANK, ANK, ANK, Tyr Kinase	-	-	ANK, ANK, ANK, Tyr Kinase	ANK, ANK, ANK, Tyr Kinase	-	-	ANK, ANK, ANK, Tyr Kinase	-	-	ANK, ANK, ANK, S_TKc	-
										*fragment																		from search with Oc, Aq
P46940	IQGAP1	cadherin-binding adaptor	IQGAP1	BLAST hit	UPI000154ADDC	UPI0000E80D04	UPI0001DE6B27	UPI000175F350	Q86SC9	C3YQ65	UPI0002654C39	-	O17772	Q9XZE9	A7SXE3	B3RR54	UPI00021A55FA	g1699.t1	A9USM2	F2TWA6 (PTSG_00372)	SARC_10040	E9C319 (CAOG_02752)	AMAG_00539	MVEG_08778	SPPG_04272	B3LKJ0	O14188	AMSG_06913	Q54K32
CH, coiled-coil, coiled-coil, coiled-coil, WW, IQ, IQ, IQ, IQ, coiled-coil, RasGAP, rasGAP_C				Domains	CH, coiled-coil, coiled-coil, coiled-coil, WW, IQ, IQ, IQ, IQ, coiled-coil, RasGAP, rasGAP_C	CH, coiled-coil, coiled-coil, coiled-coil, WW, IQ, IQ, IQ, IQ, coiled-coil, RasGAP, rasGAP_C	CH, WW, IQ, IQ, IQ, IQ, coiled-coil, RasGAP, rasGAP_C	CH, coiled-coil, WW, IQ, IQ, IQ, IQ, RasGAP, rasGAP_C	RasGAP, coiled-coil, rasGAP_C	WW, IQ, IQ, IQ, IQ, coiled-coil, RasGAP, rasGAP_C	WW, IQ, IQ, IQ, RasGAP	-	CH, coiled-coil, IQ, coiled-coil, RasGAP, rasGAP_C	CH, WW, IQ, IQ, IQ, IQ, RasGAP, RasGAP	Coiled-coil, RasGAP, rasGAP_C	CH, IQ, IQ, IQ, RasGAP, rasGAP_C	CH, WW, IQ, IQ, IQ, IQ, RasGAP, coiled-coil, rasGAP_C	CH, WW, IQ, IQ, IQ, IQ, RasGAP, rasGAP_C	coiled-coil, coiled-coil, WW, IQ, IQ, IQ, RasGAP, rasGAP_C	CH, coiled-coil, WW, IQ, IQ, IQ, RasGAP, rasGAP_C	CH, IQ, coiled-coil, IQ	CH, IQ, IQ, IQ, IQ, RhoGAP, rasGAP_C	CH, IQ, IQ, IQ, coiled-coil, RasGAP, rasGAP_C	CH, IQ, IQ, IQ, RasGAP, rasGAP_C	CH, IQ, IQ, IQ, IQ, IQ, RasGAP, rasGAP_C	CH, IQ, IQ, IQ, coiled-coil, RasGAP, rasGAP_C	CH, IQ, IQ, IQ, IQ, IQ, IQ, IQ, IQ, RasGAP, rasGAP_C	Coiled-coil, RasGAP, rasGAP_C	coiled-coil, RasGAP, rasGAP_C
														*fragment							*fragment?
P26006	ITGA3	adhesion receptor	ITGA3	BLAST hit	Q5SWA8	Q98TT7	UPI0001DE7462	D7PS99	UPI0002B8DCC0	C3ZHF5	Q9U6S1	Q24247	Q03600	UPI0002B43A22	A7RHH6	B3RTB9	UPI00021A40F9	g9424.t1	A9V4M4	F2UF06	SARC_03992	E9BZJ4 (CAOG_01284)	AMAG_14618	MVEG_11634	SPPG_06908	-	-	AMSG_11999	Q54DA0
Int_alpha, Int_alpha, Int_alpha, Int_alpha, Int_alpha, Int_alpha, Int_alpha, TM				Domains	Int_alpha, Int_alpha, Int_alpha, Int_alpha, Int_alpha, TM	Int_alpha, Int_alpha, Int_alpha, Int_alpha, Int_alpha, TM	Int_alpha, Int_alpha, Int_alpha, Int_alpha, Int_alpha, TM	Int_alpha, Int_alpha, Int_alpha, Int_alpha, Int_alpha, TM	Int_alpha, Int_alpha, Int_alpha, Int_alpha, Int_alpha, Integrin_alpha2, TM	Int_alpha, Int_alpha, Int_alpha, Int_alpha, Int_alpha, Int_alpha, TM	Int_alpha, Int_alpha, Int_alpha, Int_alpha, Int_alpha, Int_alpha, TM	Int_alpha, Int_alpha, Int_alpha, Int_alpha, Int_alpha, TM	Int_alpha, Int_alpha, Int_alpha, Int_alpha, TM, integrin_alpha	TM, Int_alpha, Int_alpha, Int_alpha, Int_alpha, Int_alpha, Int_alpha, TM	Int_alpha, Int_alpha, Int_alpha, TM	Int_alpha, Int_alpha, Int_alpha, Int_alpha, TM	Int_alpha, Int_alpha, Int_alpha, Int_alpha, Int_alpha, TM	Int_alpha, Int_alpha, Int_alpha, Int_alpha, Int_alpha, IG	Int_alpha, Int_alpha, Int_alpha, Int_alpha, Int_alpha	TM, FG-GAP	Int_alpha, TM	Int_alpha, Int_alpha, Int_alpha, Int_alpha, Int_alpha, Int_alpha, TM	TM	TM	TM	-	-	Int_alpha, Int_alpha, Int_alpha, Int_alpha, Int_alpha, Int_alpha	TM, TM
																			from search with Ta	from search with Sa (shown)	from search with Oc		from search with Sa (shown)	from search with Sa (shown)	from search with Sa (shown)				from search with Sa (shown)
P05556	ITGB1	adhesion receptor	ITGB1	BLAST hit	P09055	P07228	Q6P4X1	UPI0000D8BDF2	UPI0002B8E629	C3YNY6	O76727	P11584	Q27874	UPI0002B47A11	A7RGD5	B3RT93	UPI00021A40FB	g9748.t1	-	-	SARC_02360	E9BZJ3 (CAOG_01283)	-	-	-	-	-	AMSG_06622	Q54JA5
INB, EGF, EGF, EGF, Integrin_B_tail, TM, Integrin_b_cyt				Domains	INB, EGF, EGF, EGF, Integrin_B_tail, TM, Integrin, b_cyt	INB, EGF, EGF, EGF, Integrin_B_tail, TM, Integrin_b_cyt	INB, EGF, EGF, EGF, Integrin_B_tail, TM, Integrin_b_cyt	INB, EGF, EGF, EGF, EGF, Integrin_B_tail, TM, Integrin_b_cyt	TM, TM, TM, TM, VWA, EGF, EGF, Integrin_b_cyt, TM, Integrin_b_cyt	INB, EGF, EGF, EGF, Integrin_B_tail, TM, Integrin_b_cyt	INB, EGF, EGF, Integrin_B_tail, TM, Integrin_b_cyt	INB, EGF, EGF, EGF, Integrin_B_tail, TM, Integrin_b_cyt	INB, EGF, EGF, EGF, Integrin_B_tail, TM, Integrin_b_cyt	INB, Integrin_B_tail, TM, Integrin_b_cyt	INB, Integrin_B_tail, TM, Integrin_b_cyt	INB, EGF, Integrin_B_tail, TM	INB, Integrin_b_cyt	INB, Integrin_b_cyt	-	-	INB, EGF, EGF, EGF, EGF, EGF, TM, Integrin_b_cyt	INB, EGF, EGF, EGF, EGF, EGF, EGF, EGF, EGF, EGF, EGF, EGF, PSI, TM, Integrin_b_cyt	-	-	-	-	-	INB, EGF, EGF, EGF, EGF, EGF, EGF, EGF, Integrin_b_cyt	EGF, VWA
																													sibC, from search with Oc
Q14145	KEAP1	actin-binding adaptor	KEAP1	BLAST hit	Q9Z2X8	UPI0000ECB42E	Q66JI3	A9CP01	UPI000180B27D	C3YT61	UPI000222B0B9	Q7KSF5	O61795	T2MDY9	A7S1L8	B3RZB9	I1FRK2	g2124.t1	-	F2TZG6 (PTSG_01961)	SARC_00755	-	-	-	-	-	-	-	-
BTB, BACK, Kelch, Kelch, Kelch, Kelch, Kelch, Kelch				Domains	BTB, BACK, Kelch, Kelch, Kelch, Kelch, Kelch, Kelch	BTB, BACK, Kelch, Kelch, Kelch, Kelch, Kelch, Kelch	BTB, BACK, Kelch, Kelch, Kelch, Kelch, Kelch, Kelch	BTB, BACK, Kelch, Kelch, Kelch, Kelch, Kelch, Kelch	BTB, BACK, Kelch, Kelch, Kelch, Kelch, Kelch, Kelch	BTB, BACK, Kelch, Kelch, Kelch, Kelch, Kelch, Kelch	BTB, BACK, Kelch, Kelch, Kelch, Kelch, Kelch, Kelch	BTB, BACK, Kelch, Kelch, Kelch, Kelch, Kelch, Kelch	BTB, BACK, Kelch, Kelch, Kelch, Kelch	BTB, BACK, Kelch, Kelch, Kelch, Kelch, Kelch, Kelch	BTB, BACK, Kelch, Kelch, Kelch, Kelch, Kelch, Kelch	BTB, BACK, Kelch, Kelch, Kelch, Kelch, Kelch, Kelch	BTB, BACK, Kelch, Kelch, Kelch, Kelch, Kelch, Kelch	BTB, BACK, Kelch, Kelch, Kelch, Kelch, Kelch, Kelch	-	Coiled-coil, BTB, Kelch, Kelch, Kelch, Kelch, Kelch, Kelch, Kelch	Kelch, Kelch, Kelch, Kelch	-	-	-	-	-	-	-	-
																					from search with Sr (shown)
Q9P1Y5	KIAA1543	microtubule-binding adaptor	KIAA1543	BLAST hit	Q80VC9	UPI0000ECB16F	UPI0001DE8A2C	UPI000175F399	UPI000180C8FD	C3ZSH7	UPI0002652238	B7YZJ2	Q966J8	UPI0002B4A78F	A7RQ86	-	-	g2821.t1	-	F2UGQ1 (PTSG_07919)	-	-	AMAG_17876	-	SPPG_01254	-	-	AMSG_07524	-
CH, coiled-coil, coiled-coil, coiled-coil, CKK				Domains	CH, coiled-coil, coiled-coil, coiled-coil, CKK	CH, coiled-coil, coiled-coil, coiled-coil, CKK	CH, coiled-coil, coiled-coil, coiled-coil, CKK	CH, coiled-coil, coiled-coil, coiled-coil, coiled-coil, CKK	CH, coiled-coil, coiled-coil, coiled-coil, CKK	CH, coiled-coil, coiled-coil	CAMSAP_CH, coiled-coil, coiled-coil, CAMSAP_CKK	CH, coiled-coil, coiled-coil, CKK	CH, coiled-coil, CKK	coiled-coil, coiled-coil, CAMSAP_CKK	Coiled-coil, CKK	-	-	CH, coiled-coil	-	Coiled-coil, coiled-coil, CKK	-	-	CKK	-	CH, coiled-coil, CKK	-	-	CH, coiled-coil, coiled-coil, CKK	-
O00522	KRIT1	microtubule-binding adaptor	KRIT1	BLAST hit	Q6S5J6	UPI000060F8AC	B2GU92	B8JIZ5	UPI000180C413	C3YEQ8	UPI0002651F47	-	G5EDH0 (Q94400)	-	-	-	-	g7564.t1	A9UXG5	F2U8N4 (PTSG_04471)	SARC_13586	-	-	-	-	-	-	AMSG_00310	-
ANK, ANK, ANK, ANK, FERM				Domains	ANK, ANK, ANK, FERM	ANK, ANK, ANK, FERM	ANK, ANK, ANK, FERM	ANK, ANK, ANK, FERM	ANK, ANK, ANK, FERM	ANK, ANK, ANK, ANK, FERM	B41	-	ANK, ANK, ANK, FERM	-	-	-	-	FERM	ANK, ANK, FERM	ANK, ANK, FERM	B41	-	-	-	-	-	-	FERM, coiled-coil	-
																					from search with Sr (shown)
Q9UHB6	LIMA1	actin-binding adaptor	LIMA1	BLAST hit	Q9ERG0	UPI0000EC9E13	UPI000069F58D	Q9DEY8	-	C3XSG8	-	-	-	-	A7RF11	-	I1F872	-	-	F2UMD2 (PTSG_09345)	SARC_08041	E9CHG6 (CAOG_07267)	-	-	-	-	-	-	Q54BL7
ZnF_lim				Domains	ZnF_lim	ZnF_lim, coiled-coil	ZnF_lim	ZnF_lim, coiled-coil	-	ZnF_lim	-	-	-	-	ZnF_lim	-	Coiled-coil, ZnF_lim	-	-	KISc, ZnF_lim	ZnF_lim	ZnF_lim	-	-	-	-	-	-	LIM
																													from search with Co (shown)
O14910	LIN7A	adaptor	LIN7A	BLAST hit	Q8JZS0	UPI0000ECD317	UPI0001DE75B1	Q6PC63	UPI0002B8E57D	-	UPI0000587002	Q9VBY7	A5PEX5	UPI0002B49BEE	A7RLN6	B3SBI5	UPI00021A58C2	g4927.t1	-	-	-	E9CG47 (CAOG_07087)	-	-	-	-	-	-	-
L27, PDZ, coiled-coil				Domains	L27, PDZ, coiled-coil	L27, PDZ, coiled-coil	L27, PDZ	L27, PDZ, coiled-coil	PDZ	-	L27, PDZ	L27, PDZ	L27, PDZ	L27, PDZ	L27, PDZ	L27, PDZ	L27, PDZ	PDZ	-	-	-	PDZ	-	-	-	-	-	-	-
Q8WWI1	LMO7	adaptor	LMO7	BLAST hit	UPI0000607367	UPI0000E7FB8E	B5DE77	B0UYM8	-	C3XXJ6	UPI0002651DC4	-	-	-	-	-	H2DJW6	-	-	-	SARC_12587	-	-	-	-	-	-	-	Q55GV9
CH, coiled-coil, PDZ, coiled-coil, coiled-coil, ZnF_lim				Domains	CH, coiled-coil, PDZ, coiled-coil, coiled-coil, ZnF_lim	coiled-coil, PDZ, coiled-coil, coiled-coil, ZnF_lim	CH, coiled-coil, PDZ, coiled-coil, coiled-coil, ZnF_lim	CH, coiled-coil, PDZ, ZnF_lim	-	CH, coiled-coil, PDZ, coiled-coil, coiled-coil, coiled-coil, coiled-coil, ZnF_lim	coiled-coil, PDZ, coiled-coil, coiled-coil, coiled-coil, coiled-coil, LIM	-	-	-	-	-	CH, PDZ, coiled-coil, ZnF_lim	-	-	-	CH, ZnF_lim, ZnF_lim, ZnF_lim	-	-	-	-	-	-	-	CH, LIM, LIM, LIM, LIM, LIM, LIM
																													from search with Sa (shown)
Q96QZ7	MAGI1	adaptor	MAGI1	BLAST hit	Q6RHR9	UPI0000ECAD7A	UPI0001DE8439	Q5WPB2	UPI0002B8D250	C3Z2K2	UPI000265408D	Q9W2L2	C1P634	T2MB42	A7S157	B3RUE9	UPI00021A41C9	g10427.t1	A9V6N6	F2U2A7	-	E9C6R5 (CAOG_03496)	-	-	-	-	-	-	-
PDZ, Guanylate Kinase, WW, WW, PDZ, PDZ, PDZ, PDZ, PDZ				Domains	PDZ, Guanylate Kinase, WW, WW, PDZ, PDZ, PDZ, PDZ, PDZ	Guanylate Kinase, WW, WW, PDZ, PDZ, PDZ, PDZ, PDZ	PDZ, Guanylate Kinase, WW, WW, PDZ, PDZ, PDZ, PDZ, PDZ	PDZ, Guanylate Kinase, WW, WW, PDZ, PDZ, PDZ, PDZ, PDZ	PDZ, PDZ, PDZ, PDZ, PDZ	Guanylate Kinase, WW, WW, PDZ, PDZ	PDZ, GuKc, WW, WW, PDZ, PDZ, PDZ, PDZ, PDZ	WW, WW, (GuKc), PDZ, PDZ, PDZ, PDZ	WW, WW, (GuKc), PDZ, PDZ, PDZ, PDZ, PDZ	PDZ, WW, WW, PDZ, PDZ, PDZ, PDZ, PDZ	PDZ, Guanylate Kinase, WW, WW, PDZ, PDZ, PDZ, PDZ, coiled-coil, PDZ	PDZ, Guanylate Kinase, WW, WW, PDZ, PDZ	PDZ, Guanylate Kinase, WW, WW, PDZ, PDZ, PDZ, PDZ, PDZ	PDZ, Guanylate Kinase, WW, WW, PDZ, PDZ, PDZ, PDZ, PDZ	PDZ, GuKc, PDZ, PDZ	WW, WW, (GuKc), PDZ, PDZ, PDZ	-	PDZ, Guanylate Kinase, WW, WW	-	-	-	-	-	-	-
									*fragment?										from search with Sr DLG (shown)	from search with Ta, Oc
P45983	MAPK8	S/T kinase	MAPK8	BLAST hit	Q7TSJ7	UPI0000611543	B3DL24	A8WG58	Q4H3A2	C3YP14	UPI0002652D72	P92208	Q8WQG9	T2MF53	A7RSV5	B3S6T0	I1G902	g7808.t1	A9V5L6	F2UI25 (PTSG_08125)	SARC_11152	E9C8R0 (CAOG_04095)	AMAG_07254	MVEG_00783	SPPG_01127	P32485	Q09892	AMSG_08724	P42525
Ser/Thr Kinase				Domains	Ser/Thr Kinase	Ser/Thr Kinase	Ser/Thr Kinase	Ser/Thr Kinase	Ser/Thr Kinase	Ser/Thr Kinase	S_TKc	Ser/Thr Kinase	Ser/Thr Kinase	Ser/Thr Kinase	Ser/Thr Kinase	Ser/Thr Kinase	Ser/Thr Kinase	Ser/Thr Kinase	Ser/Thr Kinase	Ser/Thr Kinase	Ser/Thr Kinase, coiled-coil	Ser/Thr Kinase	Ser/Thr Kinase	Ser/Thr Kinase	Ser/Thr Kinase	Ser/Thr Kinase	Ser/Thr Kinase	Ser/Thr Kinase	coiled-coil, Ser/Thr Kinase
P08581	MET	receptor tyrosine kinase	MET	BLAST hit	P16056	UPI00003A961A	UPI000069F020	Q64GK4	UPI0002B8E356	C3Z2Z1	UPI0000587B82	-	-	-	-	-	-	-	-	-	SARC_10792	-	-	-	-	-	-	-	-
Sema, PSI, IPT, IPT, IPT, IPT, TM, Tyr Kinase				Domains	Sema, PSI, IPT, IPT, IPT, IPT, TM, Tyr Kinase	Sema, PSI, IPT, IPT, IPT, IPT, TM, Tyr Kinase	Sema, PSI, IPT, IPT, IPT, IPT, TM, Tyr Kinase	Sema, PSI, IPT, IPT, IPT, IPT, TM, Tyr Kinase	Sema, IPT, IPT, TM, TyrKc	Sema, PSI, IPT, IPT, IPT, TM, Tyr Kinase	Sema, PSI, IPT, IPT, IPT, TM, TyrKc	-	-	-	-	-	-	-	-	-	Tyr Kinase	-	-	-	-	-	-	-	-
P55196	MLLT4	actin-binding adaptor	MLLT4	BLAST hit	Q9QZQ1	UPI0000ECC8C5	UPI0001DE693E	A3QJV8	UPI0002B8E2A3	C3YI18	UPI0002651E42	Q9VN82	Q9BIC1	UPI0002B478E8	A7SV26	B3RXP4	-	g3861.t1	-	-	-	-	-	-	-	-	-	-	-
RalGDS/AF-6 (RA), coiled-coil, RalGDS/AF-6 (RA), FHA, DIL, PDZ, coiled-coil, coiled-coil				Domains	RalGDS/AF-6 (RA), coiled-coil, RalGDS/AF-6 (RA), FHA, DIL, PDZ, coiled-coil, coiled-coil, coiled-coil	RalGDS/AF-6 (RA), coiled-coil, RalGDS/AF-6 (RA), FHA, DIL, PDZ, coiled-coil, coiled-coil, coiled-coil	RalGDS/AF-6 (RA), RalGDS/AF-6 (RA), FHA, DIL, PDZ, coiled-coil, coiled-coil, coiled-coil	RalGDS/AF-6 (RA), coiled-coil, RalGDS/AF-6 (RA), FHA, DIL, PDZ, coiled-coil, coiled-coil	RA, FHA, DIL, PDZ	RalGDS/AF-6 (RA), coiled-coil, RalGDS/AF-6 (RA), FHA, DIL, PDZ, coiled-coil, coiled-coil	RA, RA, FHA, DIL, PDZ, coiled-coil, coiled-coil	RalGDS/AF-6 (RA), RalGDS/AF-6 (RA), FHA, DIL, PDZ, coiled-coil	RalGDS/AF-6 (RA), RalGDS/AF-6 (RA), FHA, DIL, PDZ	RA, RA, FHA, DIL, PDZ, coiled-coil, coiled-coil	RalGDS/AF-6 (RA), coiled-coil, RalGDS/AF-6 (RA), FHA, DIL, PDZ	RalGDS/AF-6 (RA), RalGDS/AF-6 (RA), DIL, PDZ	-	DIL, PDZ, coiled-coil, coiled-coil	-	-	-	-	-	-	-	-	-	-	-
														*fragment
P35579	MYH9	actin motor	MYH9/10	BLAST hit	Q8VDD5	P14105	UPI0001DE7274	UPI0001F55073	-	-	-	-	-	-	-	B3RQ46	-	g8625.t1	-	-	-	E9C6K8 (CAOG_03939)	-	MVEG_07901	SPPG_07224	-	-	AMSG_04291	-
Myosin_N, MYSc, IQ, Myosin_tail_1				Domains	Myosin_N, MYSc, IQ, Myosin_tail_1	Myosin_N, MYSc, IQ, Myosin_tail_1	Myosin_N, MYSc, IQ, Myosin_tail_1	Myosin_N, MYSc, IQ, Myosin_tail_1	-	-	-	-	-	-	-	Myosin_N, MYSc, IQ	-	MYSc	-	-	-	Myosin_N, MYSc, IQ, Myosin_tail_1	-	Myosin_N, MYSc, IQ, IQ, Myosin_tail_1	Myosin_N, MYSc, IQ, Myosin_tail_1	-	-	MYSc, IQ, Myosin_tail_1	-
																		*fragment?
P35580	MYH10	actin motor	MYH9/10	BLAST hit	Q61879	Q789A6	UPI0001DE7BCE	UPI000202701A	UPI0002B8E47A	C3XS63	UPI00026522CA	Q59E59	Q20641	UPI0002B47CDB	A7RUG0	-	I1GH58	g1608.t1	A9UP63	F2U9L1 (PTSG_04749)	SARC_01270	-	AMAG_17973	-	-	B5VJV2	Q9USI6	-	P08799
Myosin_N, MYSc, IQ, Myosin_tail_1				Domains	Myosin_N, MYSc, IQ, Myosin_tail_1	Myosin_N, MYSc, IQ, Myosin_tail_1	Myosin_N, MYSc, IQ, Myosin_tail_1	Myosin_N, MYSc, IQ, Myosin_tail_1	Myosin_N, MYSc, IQ, MYSc, PIWI, LDLa, LDLa, LDLa, LDLa, LDLa, LDLa, LDLa, LDLa, LDLa, 7tm_1, TM, TM, PAZ, Piwi, S_TKc, coiled-coil, TBC, coiled-coil, coiled-coil	Myosin_N, MYSc, IQ, Myosin_tail_1	Myosin_N, MYSc, IQ, IQ, coiled-coil, Myosin_tail_1	Myosin_N, MYSc, IQ, Myosin_tail_1	Myosin_N, MYSc, IQ, coiled-coil, Myosin_tail_1	Myosin_N, MYSc, Myosin_tail_1	Myosin_N, MYSc	-	Myosin_N, MYSc, IQ, BRLZ	Myosin_N, MYSc, IQ, Myosin_tail_1	Myosin_N, MYSc, IQ, Myosin_tail_1	Myosin_N, MYSc, IQ, Myosin_tail_1	Myosin_N, MYSc, IQ, Myosin_tail_1	-	MYSc, IQ, Myosin_tail_1	-	-	MYSc, IQ, Myosin_tail_1	Myosin_N, MYSc, IQ, coiled-coil, coiled-coil, coiled-coil	-	Myosin_N, MYSc, IQ, Myosin_tail_1, Myosin_tail_1
															*fragment
Q9UM54	MYO6	actin motor	MYO6	BLAST hit	UPI0000DBED99	UPI00003AD097	UPI0001DE7915	Q6B335	UPI0002B8EC67	C3XTE8	Q9NGM0	Q01989	Q9TZI9	UPI0002B48260	A7SJR5	B3RY95	UPI00021A4A7D	g10472.t1	A9URT4	F2U3Q4 (PTSG_02918)	-	E9C837 (CAOG_04414)	-	-	-	-	-	AMSG_00252	-
MYSc, IQ, coiled-coil				Domains	MYSc, IQ, coiled-coil	MYSc, IQ, coiled-coil	MYSc, IQ, coiled-coil	MYSc, IQ, coiled-coil	MYSc, coiled-coil, coiled-coil	MYSc, coiled-coil	MYSc, IQ, coiled-coil, coiled-coil	Myosin_N, MYSc, IQ, coiled-coil	Myosin_N, MYSc, IQ, coiled-coil	MYSc, IQ, coiled-coil	Myosin_N, MYSc, coiled-coil, coiled-coil	Myosin_N, MYSc, coiled-coil	Myosin_N, MYSc, IQ, coiled-coil	MYSc, coiled-coil	MYSc, IQ, coiled-coil	MYSc, IQ, coiled-coil, coiled-coil	-	MYSc, coiled-coil	-	-	-	-	-	MYSc, IQ, IQ, coiled-coil	-
Q13402	MYO7A	actin motor	MYO7A	BLAST hit	UPI0000DBED84	UPI0000ECD759	UPI0001DE7F45	Q9DGG8	UPI0002B8D12B	C3ZEG6	UPI0002652C88	Q9V3Z6	P91443	T2MDQ5	A7SKY6	B3SCH0	UPI00021A5D31	g9828.t1	A9UZD1	F2U0V3 (PTSG_01118)	-	S4AAY0 (CAOG_08449)	-	-	SPPG_07005	-	-	AMSG_07795	Q9U1M8
MYSc, IQ, IQ, IQ, IQ, IQ, coiled-coil, MyTH4, FERM, SH3, MyTH4, FERM				Domains	MYSc, IQ, IQ, IQ, IQ, MyTH4, FERM, SH3, MyTH4, FERM	MYSc, IQ, IQ, IQ, IQ, coiled-coil, MyTH4, FERM, SH3, MyTH4, FERM	MYSc, IQ, IQ, IQ, IQ, coiled-coil, MyTH4, FERM, SH3, MyTH4, FERM	MYSc, IQ, IQ, IQ, IQ, MyTH4, FERM, SH3, MyTH4, FERM	MYSc, IQ, IQ, IQ, IQ, coiled-coil, MyTH4, B41, SH3, MyTH4, B41	MYSc, IQ, IQ, IQ, IQ, MyTH4, FERM, SH3, MyTH4, FERM	MYSc, IQ, IQ, IQ, IQ, MyTH4, RA, SH3, MyTH4, B41	MYSc, IQ, IQ, IQ, IQ, IQ, coiled-coil, MyTH4, FERM, SH3, MyTH4, FERM	MYSc, IQ, IQ, IQ, MyTH4, FERM, MyTH4, FERM	MYSc, IQ, IQ, IQ, IQ, IQ, coiled-coil, MyTH4, FERM, SH3, MyTH4, FERM	MYSc, IQ, IQ, IQ, IQ, coiled-coil, MyTH4, FERM, SH3, MyTH4, FERM	MYSc, IQ, IQ, coiled-coil, MyTH4, FERM, SH3, MyTH4, FERM	MyTH4, FERM	FERM, SH3, MyTH4, FERM	MYSc, IQ, IQ, IQ, IQ, coiled-coil, MyTH4, FERM, SH3, MyTH4, FERM	MYSc, IQ, IQ, IQ, coiled-coil, MyTH4, FERM, SH3, MyTH4, FERM	-	MYSc, IQ, IQ, IQ, MyTH4	-	-	MYSc, IQ, IQ, IQ, MyTH4, FERM, MyTH4, FERM	-	-	MYSc, IQ, MyTH4, SH3, SH3	MYSc, IQ, coiled-coil, MyTH4, FERM, SH3, MyTH4, FERM
																						*fragment *CAOG_08449 (S4AAY0) & CAOG_09358 appear to be slightly different sequences for the same gene/protein
P49757	NUMB	cadherin-binding adaptor	NUMB	BLAST hit	Q9QZS3	UPI0000ECB9CB	Q07FY6	UPI0001A2CAC8	Q4H328	C3Y0T5	UPI0002652CCE	P16554	Q9XTY6	UPI0001923A3E	A7S014	B3RLI6	-	-	-	-	-	-	-	-	-	-	-	-	-
PH/PID, NumbF				Domains	PH/PID, NumbF	PH/PID, NumbF	PH/PID, NumbF	PH/PID, NumbF	PH/PID, NumbF	PH/PID	PTB, NumbF	PH/PID, NumbF	PH/PID, NumbF	PID	PH/PID	PH/PID, TM	-	-	-	-	-	-	-	-	-	-	-	-	-
														*fragment	*fragment
Q13153	PAK1	S/T kinase	PAK1	BLAST hit	UPI00000235D6	UPI00003AB786	UPI0001DE815E	Q6P0I7	UPI000180C6EF	C3YGW0	UPI0002651802	B7Z0W0	Q17850	T2MHJ0	A7SRJ0	B3RM32	I1GHW8	g9652.t1	A9UTT8	F2U0G3 (PTSG_01477)	SARC_03025	E9BZN0 (CAOG_01320)	AMAG_19648	MVEG_07485	SPPG_07780	C7GXA0	P50527	AMSG_09595	Q869N2
CRIB, Ser/Thr Kinase				Domains	CRIB, Ser/Thr Kinase	CRIB, Ser/Thr Kinase	CRIB, Ser/Thr Kinase	CRIB, Ser/Thr Kinase	CRIB, Ser/Thr Kinase	CRIB, Ser/Thr Kinase	S_TKc	CRIB, Ser/Thr Kinase	CRIB, Ser/Thr Kinase	PBD, S_TKc	CRIB, Ser/Thr Kinase	CRIB, Ser/Thr Kinase	CRIB, Ser/Thr Kinase	Ser/Thr Kinase	Ser/Thr Kinase	CRIB, Ser/Thr Kinase	Ser/Thr Kinase	CRIB, Ser/Thr Kinase	CRIB, Ser/Thr Kinase	CRIB, Ser/Thr Kinase	Pleckstrin Homology (PH), CRIB, Ser/Thr Kinase	CRIB, Ser/Thr Kinase	CRIB, Ser/Thr Kinase	Ser/Thr Kinase	CRIB, Ser/Thr Kinase
Q8WX93	PALLD	actin-binding adaptor	PALLD	BLAST hit	Q9ET54	UPI0000ECC426	B1H3I5	UPI0002027A18	UPI0002B8DFC3	C3XQG0	-	-	-	-	-	-	-	-	-	-	-	-	-	-	-	-	-	-	-
Ig, Ig, Ig, Ig, Ig				Domains	Ig, Ig, Ig, Ig, Ig	Ig, Ig, Ig, Ig, Ig	Ig, Ig, Ig, Ig	Ig, Ig, Ig, Ig, Ig, Ig, Ig	Ig, Ig, Ig, Ig	Ig, Ig, Ig, Ig	-	-	-	-	-	-	-	-	-	-	-	-	-	-	-	-	-	-	-
Q8TEW0	PARD3	adaptor	PARD3	BLAST hit	A5D6P2	Q0PVE6	UPI0001DE73FF	A2BEM5	UPI0002B8D08C	C3YNK4	UPI000265426D	Q9VX75	Q17353	UPI0002B45B0D	A7RRU6	B3RQT3	I1FUN0	g3219.t1	-	-	-	-	-	-	-	-	-	-	-
DUF3534, PDZ, PDZ, PDZ, coiled-coil				Domains	DUF3534, PDZ, PDZ, PDZ	DUF3534, PDZ, PDZ, PDZ, coiled-coil	DUF3534, PDZ, PDZ, PDZ, coiled-coil	DUF3534, PDZ, PDZ, PDZ, coiled-coil	Hydrolase_4, PDZ, PDZ, PDZ	PDZ, PDZ	PDZ, PDZ, PDZ, coiled-coil	DUF3534, PDZ, PDZ, PDZ	DUF3534, PDZ, PDZ, PDZ	DUF3534, PDZ, PDZ, PDZ	PDZ, PDZ, PDZ	DUF3534, PDZ, PDZ	BTB, BACK, PDZ, PDZ	PDZ, PDZ, PDZ	-	-	-	-	-	-	-	-	-	-	-
										*fragment							*AqPARD3-1 (Fahey B & Degnan BM, 2010) >[Contig 13508 Locus_933, 5’ prediction derived from GenomeScan] MSKPRLRISVNFGETKLLVPCGDGSITIEGLIEKAIERYKKNKKMHQDDQIVVEGLYQED RSVCYEEDEVIELLDDKETVNLVYKIIPHDAGPDYEPVLINAHLLAPTPPPVPLPSNEEQ VVVPTAELIPISTHNSPPHPPPAHPSHATPTIPLHATPSLMGVNETGEGPNPYLHSSPFS PLPSEYDQGGTXYPSTGGHEFLTTPTNFFSMNSQSQENLLDSPNLVEPSRTSNDFMNQEE VGGTVTGDETSDLSQVLMGTGTEFPEEAISHNESQVGMNSQVSVTSYSTTP…
O15018	PDZD2	adaptor	PDZD2	BLAST hit	Q80U45	UPI0000E818A9	UPI0001DE76E1	UPI0002027015	-	C3ZD24	-	-	-	-	-	-	-	g817.t1	-	-	-	-	-	-	-	-	-	-	-
PDZ, PDZ, PDZ, PDZ, PDZ, PDZ				Domains	PDZ, PDZ	PDZ, PDZ, PDZ, PDZ, PDZ	PDZ, PDZ, PDZ, PDZ	PDZ, PDZ, PDZ, PDZ, PDZ, PDZ, PDZ	-	PDZ, PDZ, PDZ, PDZ, PDZ, PDZ, PDZ, PDZ	-	-	-	-	-	-	-	PDZ, PDZ, PDZ, PDZ, PDZ, PDZ	-	-	-	-	-	-	-	-	-	-	-
P42336	PIK3CA	phosphatidylinositol kinase	PIK3CA	BLAST hit	Q0VGQ5	O42391	B0BLW6	UPI0000F1F225	UPI000180C802	C3YMZ3	UPI00026539DC	P91634	Q94125	UPI0002B47F9B	A7S2J3	B3RZJ1	UPI00021A42AF	g8660.t1	A9UWS0	F2UG98 (PTSG_12633)	SARC_10762	E9C5D9 (CAOG_03207)	AMAG_00393	MVEG_00850	SPPG_00591	P22543	P50520	AMSG_02718	P54673
PI3K_p85B, PI3K_rbd, C2, PI3Ka, PI Kinase				Domains	PI3K_p85B, PI3K_rbd, C2, PI3Ka, PI Kinase	PI3K_p85B, PI3K_rbd, C2, PI3Ka, PI Kinase	PI3K_p85B, PI3K_rbd, C2, PI3Ka, PI Kinase	PI3K_p85B, PI3K_rbd, C2, PI3Ka, PI Kinase	PI3K_rbd, C2, PI3Ka, PI Kinase	PI3K_p85B, PI3K_rbd, C2, PI3Ka, PI Kinase	PI3K_p85B, PI3K_rbd, PI3K_C2, PI3Ka, PI3Kc	PI3K_p85B, PI3K_rbd, C2, PI3Ka, PI Kinase	PI3K_p85B, PI3K_rbd, C2, PI3Ka, PI Kinase	PI3Ka, PI3Kc	PI3K_p85B, PI3K_rbd, C2, PI3Ka, PI kinase	PI3K_p85B, PI3K_rbd, C2, PI3Ka, PI Kinase	PI3K_p85B, PI3K_rbd, C2, PI3Ka, PI Kinase	PI3K_p85B, PI3K_rbd, C2, PI3Ka, PI Kinase	PI3K_p85B, PI3K_rbd, C2, PI3Ka, PI Kinase	PI3K_rbd, C2, DEP, PI3Ka, PI Kinase	PI Kinase	PI3K_p85B, PI3K_rbd, C2, Pi3Ka, PI Kinase	PI3K_rbd, C2, PI3Ka, PI Kinase	C2, PI3Ka, PI Kinase	C2, PI3Ka, PI Kinase	C2, PI3Ka, PI Kinase	C2, PI3Ka, PI Kinase	PI3K_rbd, C2, PI3Ka, PI Kinase	coiled-coil, PI3K_rbd, C2, PI3Ka, PI Kinase
														*fragment							*fragment
P27986	PIK3R1	RhoGAP	PIK3R1	BLAST hit	P26450	E1C8M4	F6Z0J4	B0S6V7	UPI0002B8E4C3	C3YA44	UPI0002651C33	-	-	-	-	-	-	g5106.t1	-	F2U9R0 (PTSG_04801)	-	-	-	-	-	-	-	-	-
SH3, RhoGAP, SH2, SH2				Domains	SH3, RhoGAP, SH2, SH2	SH3, RhoGAP, SH2, SH2	SH3, RhoGAP, SH2, SH2	SH3, RhoGAP, SH2, SH2	LRR, LRR, LRR, LRR, LRR, LRR, LRR, SH2, SH2	SH3, SAM, ZnF_c1, RhoGAP, SH2, SH2	SH3, ZnF_c1, SAM, ZnF_c1, RhoGAP, SH2, SH2	-	-	-	-	-	-	SH3, ZnF_c1, SAM, ZnF_c1, RhoGAP, SH2, coiled-coil	-	SH3, ZnF_c1, SAM, RhoGAP, SH2, coiled-coil, SH2	-	-	-	-	-	-	-	-	-
Q92569	PIK3R3	adaptor	PIK3R3	BLAST hit	Q64143	-	Q28IS1	Q7ZVW3	-	-	-	O18683	G5EDP9	UPI0002B46E8B	A7RK55	B3S3Y1	I1FV30	-	-	-	-	-	-	-	-	-	-	-	-
SH2, coiled-coil, SH2				Domains	SH2, SH2	-	SH2, SH2	SH2, SH2	-	-	-	SH2, SH2	SH2, coiled-coil, SH2	Coiled-coil, SH2	SH2, coiled-coil	SH2	SH2, coiled-coil, SH2	-	-	-	-	-	-	-	-	-	-	-	-
															*fragment	*fragment
O60331	PIP5K1C	phosphatidylinositol kinase	PIP5K1C	BLAST hit	O70161	UPI0000E817DF	B1H399	B0V0R3	UPI0000521233	C3ZJN0	UPI0002651F12	Q9W1Y2	O01759	UPI0002B4BAA1	A7S5N2	B3RI05	UPI00021A4907	g1312.t1	A9UZJ9	F2U129 (PTSG_01192)	SARC_14118	E9C3Q0 (CAOG_02189)	AMAG_06971	MVEG_03932	SPPG_02268	C8Z5C1	O13853	AMSG_04230	Q55GN6
PI Kinase				Domains	PI Kinase	PI Kinase	PI Kinase	PI Kinase	PI Kinase	PI Kinase	PIPKc	PI Kinase	PI Kinase	PIPKc	PI Kinase	PI Kinase	SR, SR, SR, SR, SR, SR, SR, SR, SR, SR, PI Kinase	PI Kinase	PI Kinase	PI Kinase, ARM	PI Kinase	PI Kinase	PI Kinase	Coiled-coil, PI Kinase	PI Kinase	PI Kinase	PI Kinase	PI Kinase	PI Kinase
														*fragment
P98161	PKD1	transmembrane	PKD1	BLAST hit	O08852	UPI0000ECD77E	UPI0001DECC78	UPI0002027F28	UPI0002B8DEF5	C3Z792	Q6IVD6	-	Q09624	UPI0002B4B66F	A7RKU3	B3RPM8	-	g6416.t1	-	-	-	-	-	-	-	-	-	AMSG_12381	Q558Y3
LRR, LRR, LRR, LRR, WSC, Polycystic Kidney Disease (PKD), CLECT, Polycystic Kidney Disease (PKD), Polycystic Kidney Disease (PKD), Polycystic Kidney Disease (PKD), Polycystic Kidney Disease (PKD), Polycystic Kidney Disease (PKD), Polycystic Kidney Disease (PKD), Polycystic Kidney Disease (PKD), Polycystic Kidney Disease (PKD), Polycystic Kidney Disease (PKD), Polycystic Kidney Disease (PKD), Poly…				Domains	LRR, LRR, LRR, WSC, Polycystic Kidney Disease (PKD), CLECT, Polycystic Kidney Disease (PKD), Polycystic Kidney Disease (PKD), Polycystic Kidney Disease (PKD), Polycystic Kidney Disease (PKD), Polycystic Kidney Disease (PKD), Polycystic Kidney Disease (PKD), Polycystic Kidney Disease (PKD), Polycystic Kidney Disease (PKD), Polycystic Kidney Disease (PKD), Polycystic Kidney Disease (PKD), Polycysti…	LRR, LRR, WSC, Polycystic Kidney Disease (PKD), CLECT, Polycystic Kidney Disease (PKD), Polycystic Kidney Disease (PKD), Polycystic Kidney Disease (PKD), Polycystic Kidney Disease (PKD), Polycystic Kidney Disease (PKD), Polycystic Kidney Disease (PKD), Polycystic Kidney Disease (PKD), Polycystic Kidney Disease (PKD), Polycystic Kidney Disease (PKD), Polycystic Kidney Disease (PKD), Polycystic Kid…	LRR, LRR, WSC, Polycystic Kidney Disease (PKD), CLECT, Polycystic Kidney Disease (PKD), Polycystic Kidney Disease (PKD), Polycystic Kidney Disease (PKD), Polycystic Kidney Disease (PKD), Polycystic Kidney Disease (PKD), Polycystic Kidney Disease (PKD), Polycystic Kidney Disease (PKD), Polycystic Kidney Disease (PKD), Polycystic Kidney Disease (PKD), Polycystic Kidney Disease (PKD), Polycystic Kid…	LRR, WSC, Polycystic Kidney Disease (PKD), CLECT, Polycystic Kidney Disease (PKD), Polycystic Kidney Disease (PKD), Polycystic Kidney Disease (PKD), Polycystic Kidney Disease (PKD), Polycystic Kidney Disease (PKD), Polycystic Kidney Disease (PKD), Polycystic Kidney Disease (PKD), Polycystic Kidney Disease (PKD), Polycystic Kidney Disease (PKD), Polycystic Kidney Disease (PKD), Polycystic Kidney D…	LRR, LRR, LRR, PKD, CLECT, PKD, PKD, PKD, PKD, PKD, PKD, PKD, PKD, PKD, PKD, REJ, GPS, TM, LH2, TM, TM, TM, TM, TM, PKD_channel	LRR, LRR, LRR, LRR, WSC, Polycystic Kidney Disease (PKD), Polycystic Kidney Disease (PKD), Polycystic Kidney Disease (PKD), Polycystic Kidney Disease (PKD), Polycystic Kidney Disease (PKD), Polycystic Kidney Disease (PKD), Polycystic Kidney Disease (PKD), Polycystic Kidney Disease (PKD), Polycystic Kidney Disease (PKD), Polycystic Kidney Disease (PKD), Polycystic Kidney Disease (PKD), Polycystic …	Polycystic Kidney Disease (PKD), Polycystic Kidney Disease (PKD), REJ, coiled-coil, GPS, TM, PLAT, TM, TM, TM, TM, PKD_channel	-	TM, TM, GPS, TM, PLAT, TM, TM, TM, TM, TM, PKD_channel	GPS, TM, LH2, TM, TM, TM, TM	REJ, GPS, TM, PLAT, TM, TM, TM, TM, TM, PKD_channel	WSC, REJ, GPS, TM, PLAT, TM, TM, TM, TM, TM, PKD_channel	-	PLAT	-	-	-	-	-	-	-	-	-	TM, PKD_channel, EFh, EFh	TM, Ion_trans
																													from search with Ta
Q6IQ23	PLEKHA7	adaptor	PLEKHA7	BLAST hit	Q3UIL6	UPI0000ECB8A9	UPI0001DE8E24	B6RSP1	UPI0002B8E978	C3ZML1	UPI00026526FC	A8JR01	-	-	-	-	-	g8508.t1	-	-	-	E9C1I3 (CAOG_01973)	-	-	-	-	-	-	-
WW, WW, Pleckstrin Homology (PH), coiled-coil, coiled-coil, coiled-coil				Domains	WW, WW, Pleckstrin Homology (PH), coiled-coil, coiled-coil, coiled-coil	Pleckstrin Homology (PH), coiled-coil, coiled-coil, coiled-coil, coiled-coil	WW, Pleckstrin Homology (PH), coiled-coil, coiled-coil	WW, WW, Pleckstrin Homology (PH), coiled-coil, coiled-coil	WW, WW, PH	WW, WW	WW, WW, PH, coiled-coil	coiled-coil, Pleckstrin Homology (PH), coiled-coil, coiled-coil	-	-	-	-	-	Pleckstrin Homology (PH), coiled-coil, coiled-coil, coiled-coil	-	-	-	WW, WW, Pleckstrin Homology (PH), coiled-coil, coiled-coil, coiled-coil, coiled-coil	-	-	-	-	-	-	-
										*fragment?
P67775	PPP2CA	S/T phosphatase	PPP2CA	BLAST hit	P63330	Q5ZM47	Q6P365	UPI00015A546D	UPI00006A4304	C3XQF4	W4ZAK5	P23696	G5EGK8 (Q27498)	UPI0002B4D777	A7T2Q5	B3S653	I1GIV8	g8098.t1	A9UWQ5	F2U6I9 (PTSG_04079)	SARC_05092	E9CJ06 (CAOG_08096)	AMAG_11371	MVEG_09910	SPPG_05229	P23595	P23636	AMSG_03194	Q9XZE5
Phosphatase				Domains	Phosphatase	Phosphatase	Phosphatase	Phosphatase	Phosphatase	Phosphatase	Phosphatase	Phosphatase	Phosphatase	PP2Ac	Phosphatase	Phosphatase	Phosphatase	Phosphatase	Phosphatase	Phosphatase	Phosphatase	Phosphatase	Phosphatase	Phosphatase	Phosphatase	Phosphatase	Phosphatase	Phosphatase	Phosphatase
Q02156	PRKCE	S/T kinase	PRKCE/D	BLAST hit	P16054	UPI0000E8007D	Q08BT6	B8A467	UPI0002B8E3C9	C3XZC1	UPI000265179B	P13678	P34885	T2MEP3	A7SL27	B3S6K6	I1FUR1	-	A9V1T6	F2TYK2 (PTSG_01655)	SARC_05572	E9BXU5 (CAOG_00955)	AMAG_17259	MVEG_05010	SPPG_02554	B5VDP0	P36582	-	-
C2, ZnF_c1, ZnF_c1, Ser/Thr Kinase, S_TK_X				Domains	C2, ZnF_c1, ZnF_c1, Ser/Thr Kinase, S_TK_X	C2, ZnF_c1, ZnF_c1, Ser/Thr Kinase, S_TK_X	C2, ZnF_c1, ZnF_c1, Ser/Thr Kinase, S_TK_X	C2, ZnF_c1, ZnF_c1, Ser/Thr Kinase, S_TK_X	S_TKc, S_TK_X	C2, ZnF_c1, ZnF_c1, Ser/Thr Kinase, S_TK_X	C2, C1, C1, S_TKc, S_TK_X	C2, ZnF_c1, ZnF_c1, Ser/Thr Kinase, S_TK_X	C2, ZnF_c1, ZnF_c1, Ser/Thr Kinase, S_TK_X	C2, ZnF_c1, ZnF_c1, Ser/Thr Kinase, S_TK_X	C2, ZnF_c1, ZnF_c1, S_TKc, S_TK_X	ZnF_c1, ZnF_c1, Ser/Thr Kinase, S_TK_X	C2, ZnF_c1, ZnF_c1, Ser/Thr Kinase, S_TK_X	-	C2, ZnF_c1, ZnF_c1, Ser/Thr Kinase, S_TK_X	C2, ZnF_c1, ZnF_c1, Ser/Thr Kinase, S_TK_X	ZnF_c1, ZnF_c1, Ser/Thr Kinase, S_TK_X	PB1, ZnF_c1, ZnF_c1, Ser/Thr Kinase, S_TK_X	Hr1, Hr1, C1, C1, S_TKc, S_TK_X	HR1, HR1, C2, ZnF_c1, ZnF_c1, coiled-coil, Ser/Thr Kinase, S_TK_X	HR1, HR1, C2, ZnF_c1, ZnF_c1, coiled-coil, Ser/Thr Kinase, S_TK_X	Hr1, Hr1, C2, ZnF_c1, ZnF_c1, Ser/Thr Kinase, S_TK_X	Hr1, Hr1, C2, ZnF_c1, ZnF_c1, Ser/Thr Kinase, S_TK_X	-	-
																							from search with Ta, Oc, Aq
Q05655	PRKCD	S/T kinase	PRKCE/D	BLAST hit	P28867	UPI0000ECAE25	UPI000069EC0D	Q7ZUC5	-	C3ZFT1	UPI0002652D57	P83099	P34722	UPI0002B4CC9E	-	-	I1G4K3	g688.t1	-	-	-	-	-	-	-	-	-	-	-
C2, ZnF_c1, ZnF_c1, Ser/Thr Kinase, S_TK_X				Domains	C2, ZnF_c1, ZnF_c1, Ser/Thr Kinase, S_TK_X	C2, ZnF_c1, ZnF_c1, Ser/Thr Kinase, S_TK_X	C2, ZnF_c1, ZnF_c1, Ser/Thr Kinase, S_TK_X	C2, ZnF_c1, ZnF_c1, Ser/Thr Kinase, S_TK_X	-	C2, ZnF_c1, ZnF_c1, Ser/Thr Kinase, S_TK_X	C2, C1, C1, S_TKc, S_TK_X	ZnF_c1, ZnF_c1, Ser/Thr Kinase, S_TK_X	ZnF_c1, ZnF_c1, Ser/Thr Kinase, S_TK_X	C2, C1, C1, S_TKc, S_TK_X	-	-	C2, ZnF_c1, ZnF_c1, Ser/Thr Kinase, S_TK_X	Sm, C2, ZnF_c1, ZnF_c1, Ser/Thr Kinase, S_TK_X	-	-	-	-	-	-	-	-	-	-	-
Q15139	PRKD1	S/T kinase	PRKD1	BLAST hit	Q62101	UPI0000ECB99F	B2GU99	UPI0000F20408	UPI00006A50A0	C3XR77	UPI0002653AEC	Q9VE91	O45818	T2MCX4	A7S4Z5	B3S6K4	UPI00021A562F	g10276.t1	-	-	SARC_07795	E9C4P0 (CAOG_02958)	-	-	-	-	-	-	-
ZnF_c1, ZnF_c1, Pleckstrin Homology (PH), Ser/Thr Kinase				Domains	ZnF_c1, ZnF_c1, Pleckstrin Homology (PH), Ser/Thr Kinase	ZnF_c1, ZnF_c1, Pleckstrin Homology (PH), Ser/Thr Kinase	ZnF_c1, ZnF_c1, Pleckstrin Homology (PH), Ser/Thr Kinase	ZnF_c1, ZnF_c1, Pleckstrin Homology (PH), Ser/Thr Kinase	ZnF_c1, ZnF_c1, Pleckstrin Homology (PH), Ser/Thr Kinase	ZnF_c1, ZnF_c1, Pleckstrin Homology (PH), Ser/Thr Kinase	C1, C1, PH, S_TKc	ZnF_c1, ZnF_c1, Pleckstrin Homology (PH), Ser/Thr Kinase	ZnF_c1, ZnF_c1, Pleckstrin Homology (PH), Ser/Thr Kinase	C1, C1, PH, S_TKc	ZnF_c1, ZnF_c1, Pleckstrin Homology (PH), S_TKc	ZnF_c1, ZnF_c1, Pleckstrin Homology (PH), Ser/Thr Kinase	Coiled-coil, ZnF_ring, ZnF_traf, ZnF_traf, Pleckstrin Homology (PH), Ser/Thr Kinase	ZnF_c1, Pleckstrin Homology (PH), Ser/Thr Kinase	-	-	ZnF_c1, ZnF_c1, ZnF_c1, Ser/Thr Kinase	ZnF_c1, ZnF_c1, ZnF_c1, Pleckstrin Homology (PH), Ser/Thr Kinase	-	-	-	-	-	-	-
															*fragment
P49768	PSEN1	transmembrane protease	PSEN1	BLAST hit	P49769	Q4JIM4	Q6P2Y8	UPI000056A67D	UPI00006A3C99	C3Z2C5	UPI0000E46565	B7Z090	P52166	UPI0002B45B63	A7ST19	B3S0V5	UPI00021A44DC	g282.t1	A9VBA9	F2TYS0 (PTSG_01723)	SARC_00303	E9C2Q6 (CAOG_02639)	AMAG_08534	MVEG_07785	SPPG_03539	-	-	AMSG_10145	Q54ET2
PSN				Domains	PSN	PSN	PSN	PSN	PSN	PSN	PSN	PSN	PSN	Presenilin	PSN	PSN	TM, PSN	TM, PSN	TM, PSN	TM, PSN	PSN	TM, PSN	ZnF_mynd, PSN	ZnF_mynd, TM, PSN	ZnF_mynd, TM, PSN	-	-	TM, PSN	PSN
P60484	PTEN	phosphatidylinositol phosphatase	PTEN	BLAST hit	O08586	UPI0000ECB651	B1H2U0	Q6TGR7	UPI000180B370	C3Y027	UPI0002651891	Q9Y0B6	G5EE01 (O44405)	UPI0002B46A14	A7STQ6	B3S4N1	UPI00021A3DFE	g1443.t1	A9V8Q5	F2URQ0 (PTSG_10560)	SARC_06641	E9BZY8 (CAOG_01428)	AMAG_13003	MVEG_07252	SPPG_06651	A6ZRV6	O94526	AMSG_00188	Q8T9S7
Phosphatase, C2				Domains	Phosphatase, C2	Phosphatase, C2	Phosphatase, C2	Phosphatase, C2	Phosphatase, C2	Phosphatase, C2	PTPc_DSPc, PTEN_C2	Phosphatase, C2	Phosphatase, C2	PTPc_DSPc	Phosphatase, C2	Phosphatase, C2	Phosphatase, C2	Phosphatase, C2	Phosphatase, C2	Phosphatase, C2	Phosphatase	Phosphatase, C2	Phosphatase, C2	Phosphatase, C2	Phosphatase, C2	Phosphatase	Phosphatase	Phosphatase, C2	Phosphatase, C2
Q14289	PTK2B	tyrosine kinase	PTK2B	BLAST hit	Q9QVP9	UPI0000ECCA11	Q5XH98	Q7T2P8	UPI0002B8E593	C3Y1A6	UPI0002653969	B8A418	Q95YD4	Q5MB01	-	B3S184	UPI00021A4D54	g9499.t1	-	-	-	E9CFB0 (CAOG_06750)	-	-	-	-	-	-	-
FERM, Tyr Kinase, Focal_AT				Domains	FERM, Tyr Kinase, Focal_AT	FERM, Tyr Kinase, Focal_AT	FERM, Tyr Kinase, coiled-coil, Focal_AT	FERM, Tyr Kinase, coiled-coil, Focal_AT	B41, TyrKc, coiled-coil, Focal_AT	FERM, Tyr Kinase, coiled-coil	B41, TyrKc, Focal_AT	FERM, Tyr Kinase, Focal_AT	FERM, Tyr Kinase, coiled-coil, Focal_AT	FERM, Tyr Kinase	-	Tyr Kinase	FERM, Tyr Kinase, Focal_AT	Tyr Kinase, Focal_AT	-	-	-	FERM, Tyr Kinase, Focal_AT	-	-	-	-	-	-	-
														*fragment		*fragment
P18031	PTPN1	tyrosine phosphatase	PTPN1/12	BLAST hit	P35821	O13016	B1H2K9	Q7ZWI6	UPI000180C55D	C3ZAU5	UPI0000E46DBF	D3DMI1	-	UPI0002B425A5	A7S419	B3RIR1	UPI00021A5A5D	g5862.t1	-	-	SARC_01807	E9C186 (CAOG_01876)	AMAG_01916	MVEG_00952	-	B3LHA6	P32587	AMSG_02536	P34138
Phosphatase, TM?				Domains	Phosphatase, TM	Phosphatase, TM	Phosphatase, TM	Phosphatase, TM	Phosphatase, coiled-coil, TM	Phosphatase, coiled-coil	Phosphatase, TM	Phosphatase, coiled-coil, TM	-	PTPc, coiled-coil, TM	Phosphatase	Phosphatase	Phosphatase	Phosphatase, TM	-	-	Phosphatase	Phosphatase, coiled-coil, TM	Phosphatase	RHOD, Phosphatase	-	Phosphatase	Phosphatase	Phosphatase	Phosphatase
Q05209	PTPN12	tyrosine phosphatase	PTPN1/12	BLAST hit	P35831	UPI0000E7F7CB	Q569D8	Q6NZ14	UPI000180D448	-	UPI0000E4935D	-	UPI00005B2EBE	UPI0002B4112D	A7RJD7	-	UPI00021A43B3	-	A9UYP9	F2URU4 (PTSG_10602)	SARC_08919	E9C049 (CAOG_01489)	AMAG_00397	-	SPPG_03836	P25044	P27574	-	P34137
Phosphatase				Domains	Phosphatase	Phosphatase	Phosphatase	Phosphatase	Phosphatase	-	Phosphatase	-	Phosphatase	PTPc	Phosphatase	-	Phosphatase	-	Phosphatase	Phosphatase	Phosphatase	Phosphatase	Phosphatase	-	Glycos_transf_1, Phosphatase	Phosphatase	RHOD, Phosphatase	-	Phosphatase
P29350	PTPN6	tyrosine phosphatase	PTPN6/11	BLAST hit	P29351	UPI0000ECD516	B1H198	Q803M6	-	-	-	-	G5EC24 (Q21055)	UPI0002B4AAE7	-	-	-	g4453.t1	A9V5H3	-	-	-	-	-	-	-	-	-	-
SH2, SH2, Phosphatase				Domains	SH2, SH2, Phosphatase	SH2, SH2, Phosphatase	SH2, SH2, Phosphatase	SH2, SH2, Phosphatase	-	-	-	-	SH2, SH2, Phosphatase	SH2, PTPc	-	-	-	Phosphatase	SH2, Phosphatase	-	-	-	-	-	-	-	-	-	-
Q06124	PTPN11	tyrosine phosphatase	PTPN6/11	BLAST hit	P35235	Q90687	UPI00006A0FFE	Q7ZW17	UPI000180C1ED	-	UPI0000E497E3	P29349	-	UPI0002B44752	-	-	UPI00021A45F3	g7004.t1	-	F2TXY6 (PTSG_00947)	-	E9CFY6 (CAOG_07026)	-	-	-	-	-	-	-
SH2, SH2, Phosphatase				Domains	SH2, SH2, Phosphatase	SH2, SH2, Phosphatase	SH2, SH2, Phosphatase	SH2, SH2, Phosphatase	SH2, SH2, Phosphatase	-	SH2, SH2, Phosphatase	SH2, SH2, Phosphatase	-	SH2, PTPc	-	-	SH2, SH2, Phosphatase	SH2, SH2, Phosphatase	-	SH2, SH2, Phosphatase	-	SH2, SH2, Phosphatase	-	-	-	-	-	-	-
														*fragment
Q15678	PTPN14	tyrosine phosphatase	PTPN14	BLAST hit	Q62130	UPI0000ECC7E5	UPI0001DE7686	UPI0002027664	UPI0002B8D5D2	C3Y0D0	UPI0002653B0D	B9EQW0	P28191	-	A7SDC7	B3SCC0	UPI00021A5A5D	g7332.t1	-	-	-	-	AMAG_19303	-	-	-	-	-	-
FERM, Phosphatase				Domains	FERM, Phosphatase	FERM, Phosphatase	FERM, Phosphatase	FERM, Phosphatase	B41, FERM_C, PTPc	FERM	B41, FERM_C, PTPc	Phosphatase	FERM, FA, PDZ, Phosphatase	-	Phosphatase	FERM, Phosphatase	Phosphatase	FERM, Phosphatase	-	-	-	-	Phosphatase	-	-	-	-	-	-
										*fragment?
P10586	PTPRF	receptor tyrosine phosphatase	PTPRF	BLAST hit	A2A8L5	UPI0000E80A77	UPI0001DE69C1	A4IFW2	UPI000180BDA3	C3YQU6	UPI00026519D5	P16621	G5EE54 (B7WN69)	UPI0002B4BC89	A7RNP0	B3S1F8	UPI00021A527B	g7611.t1	-	F2USN3 (PTSG_13149)	-	E9BYB9 (CAOG_00270)	-	MVEG_00952	SPPG_07048	P25044	-	-	-
Ig, Ig, Ig, FN3, FN3, FN3, FN3, FN3, FN3, FN3, FN3, FN3, TM, Phosphatase, Phosphatase				Domains	Ig, Ig, Ig, FN3, FN3, FN3, FN3, FN3, FN3, FN3, FN3, TM, Phosphatase, Phosphatase	Ig, Ig, Ig, FN3, FN3, FN3, FN3, FN3, FN3, FN3, FN3, TM, Phosphatase, Phosphatase	Ig, Ig, Ig, FN3, FN3, FN3, FN3, FN3, FN3, FN3, FN3, TM, Phosphatase, Phosphatase	Ig, Ig, Ig, FN3, FN3, FN3, FN3, FN3, FN3, FN3, FN3, TM, Phosphatase, Phosphatase	Ig, Ig, Ig, FN3, FN3, FN3, FN3, FN3, FN3, FN3, FN3, TM, Phosphatase, Phosphatase	Ig, Ig, Ig, FN3, FN3, FN3, FN3, FN3, FN3, FN3, TM, Phosphatase, Phosphatase	FN3, FN3, FN3, FN3, FN3, FN3, FN3, TM, TM, PTPc, PTPc	Ig, Ig, Ig, FN3, FN3, FN3, FN3, FN3, FN3, FN3, FN3, FN3, TM, Phosphatase, Phosphatase	Ig, FN3, FN3, FN3, FN3, FN3, FN3, FN3, FN3, FN3, TM, Phosphatase, Phosphatase	IG, IG, FN3, FN3, FN3, FN3, TM, PTPc, PTPc	Ig, Ig, Ig, FN3, FN3, FN3, FN3, FN3, FN3, FN3, FN3, TM, Phosphatase, Phosphatase	Phosphatase, Phosphatase	Phosphatase, Phosphatase	TM, Phosphatase, Phosphatase	-	TNFR, TNFR, TNFR, TNFR, TNFR, TNFR, TNFR, TNFR, TNFR, FN3, FN3, FN3, FN3, FN3, FN3, FN3, FN3, FN3, FN3, TM, Phosphatase, Phosphatase	-	FN3, FN3, FN3, FN3, FN3, FN3, FN3, FN3, FN3, FN3, FN3, TM, Phosphatase, Phosphatase	-	RHOD, Phosphatase	RHOD, Phosphatase	Phosphatase	-	-	-
Q12913	PTPRJ	receptor tyrosine phosphatase	PTPRJ	BLAST hit	Q64455	Q9W6V5	B5DED6	B6HY54	UPI0002B8E686	-	UPI000265458C	P35992	G5EGJ9 (Q20120)	-	-	B3SEH5	UPI00021A3FE3	g686.t1	A9V5S7	-	-	-	AMAG_09504	-	-	-	-	AMSG_02536	-
FN3, FN3, FN3, FN3, FN3, FN3, FN3, FN3, FN3, TM, Phosphatase				Domains	FN3, FN3, FN3, FN3, FN3, FN3, FN3, TM, Phosphatase	FN3, FN3, FN3, FN3, FN3, FN3, FN3, FN3, FN3, TM, Phosphatase	FN3, FN3, FN3, FN3, FN3, FN3, FN3, FN3, FN3, FN3, FN3, FN3, FN3, FN3, FN3, FN3, TM, Phosphatase	FN3, FN3, FN3, FN3, FN3, FN3, FN3, FN3, FN3, FN3, FN3, FN3, TM, Phosphatase	FN3, FN3, FN3, TM, Phosphatase	-	FN3, FN3, FN3, FN3, FN3, FN3, FN3, FN3, FN3, FN3, FN3, FN3, FN3, FN3, FN3, FN3, FN3, TM, PTPc	FN3, FN3, FN3, FN3, FN3, FN3, FN3, FN3, FN3, FN3, FN3, TM, Phosphatase	FN3, FN3, FN3, TM, Phosphatase	-	-	Phosphatase	FN3, FN3, FN3, FN3, FN3, FN3, FN3, FN3, FN3, FN3, FN3, TM, TM, Phosphatase	FN3, FN3, FN3, FN3, FN3, FN3, FN3, FN3, FN3, TM, Phosphatase	coiled-coil, HC2, Phosphatase	-	-	-	Phosphatase	-	-	-	-	Phosphatase	-
Q15262	PTPRK	receptor tyrosine phosphatase	PTPRK/M/T/U	BLAST hit	B2RRF0	UPI0000ECCB69	UPI0001DE88E3	A5WWK3	UPI0002B8E4D1	-	-	-	-	UPI0002B448EB	-	-	-	-	A9V0Q7	-	-	-	-	-	-	-	-	-	P34137
MAM, Ig, FN3, FN3, FN3, FN3, TM, Phosphatase, Phosphatase				Domains	MAM, Ig, FN3, FN3, FN3, TM, Phosphatase, Phosphatase	MAM, Ig, FN3, FN3, FN3, TM, Phosphatase, Phosphatase	FN3, FN3, FN3, TM, Phosphatase, Phosphatase	FN3, FN3, FN3, TM, Phosphatase, Phosphatase	FN3, FN3, FN3, FN3, TM, Phosphatase, Phosphatase	-	-	-	-	PTPc, PTPc	-	-	-	-	ANK, ANK, PDZ, PDZ, Guanylate Kinase, Phosphatase	-	-	-	-	-	-	-	-	-	Phosphatase
P28827	PTPRM	receptor tyrosine phosphatase	PTPRK/M/T/U	BLAST hit	UPI0000D6390D	UPI0000ECCDF4	UPI0001DE7D6D	-	-	-	-	-	-	-	-	-	-	-	A9UYU9	-	-	-	-	-	-	-	-	-	P54637
MAM, Ig, FN3, FN3, FN3, FN3, TM, Phosphatase, Phosphatase				Domains	MAM, Ig, FN3, FN3, FN3, TM, Phosphatase, Phosphatase	MAM, Ig, FN3, FN3, FN3, TM, Phosphatase, Phosphatase	MAM, Ig, FN3, FN3, FN3, TM, Phosphatase, Phosphatase	-	-	-	-	-	-	-	-	-	-	-	Phosphatase	-	-	-	-	-	-	-	-	-	Phosphatase
O14522	PTPRT	receptor tyrosine phosphatase	PTPRK/M/T/U	BLAST hit	B1AQN3	UPI0000E813ED	UPI0001DE69F9	-	-	-	UPI00026526C8	-	-	-	-	-	-	-	-	-	-	-	AMAG_01916	-	-	-	P32586	-	-
MAM, Ig, FN3, FN3, FN3, FN3, TM, Phosphatase, Phosphatase				Domains	MAM, Ig, FN3, FN3, FN3, TM, Phosphatase, Phosphatase	MAM, Ig, FN3, FN3, FN3, TM, Phosphatase, Phosphatase	MAM, Ig, FN3, FN3, TM, Phosphatase, Phosphatase	-	-	-	EGF, EGF, EGF, FN3, FN3, FN3, FN3, FN3, FN3, FN3, FN3, FN3, FN3, FN3, FN3, FN3, TM, PTPc, PTPc	-	-	-	-	-	-	-	-	-	-	-	Phosphatase	-	-	-	RHOD, Phosphatase	-	-
Q92729	PTPRU	receptor tyrosine phosphatase	PTPRK/M/T/U	BLAST hit	B1AUH1	Q6YI48	UPI0001DE82C9	B3DK56	-	-	-	-	-	-	-	-	-	-	-	-	-	-	-	-	-	-	P32587	-	-
MAM, Ig, FN3, FN3, FN3, FN3, TM, Phosphatase, Phosphatase				Domains	MAM, Ig, FN3, FN3, FN3, TM, Phosphatase, Phosphatase	MAM, Ig, FN3, FN3, FN3, TM, Phosphatase, Phosphatase	MAM, Ig, FN3, FN3, FN3, TM, Phosphatase, Phosphatase	MAM, Ig, FN3, TM, Phosphatase, Phosphatase	-	-	-	-	-	-	-	-	-	-	-	-	-	-	-	-	-	-	Phosphatase	-	-
Q9H0H5	RACGAP1	RhoGAP	RACGAP1	BLAST hit	Q9WVM1	UPI000240CA53	Q6NVL1	Q6P3H8	UPI0002B8D1A8	C3Y4C7	UPI00005843CE	A1Z9I5	Q9XUS9	UPI0002B46652	A7RHX5	B3RQP0	-	g6327.t1	A9VB98	F2TYP6 (PTSG_01699)	-	-	-	-	-	-	-	-	-
Coiled-coil, ZnF_c1, RhoGAP				Domains	Coiled-coil, ZnF_c1, RhoGAP	Coiled-coil, ZnF_c1, RhoGAP	Coiled-coil, ZnF_c1, RhoGAP	Coiled-coil, ZnF_c1, RhoGAP	Coiled-coil, C1, RhoGAP	Coiled-coil, ZnF_c1, RhoGAP, pKID, BRLZ	Coiled-coil, ZnF_c1, RhoGAP	ZnF_c1, RhoGAP	Coiled-coil, ZnF_c1, RhoGAP	C1, RhoGAP	Coiled-coil, ZnF_c1, RhoGAP	Coiled-coil, ZnF_c1, RhoGAP	-	Coiled-coil, ZnF_c1, RhoGAP	Coiled-coil, C1, RhoGAP	RhoGAP	-	-	-	-	-	-	-	-	-
																			from search with Ta
P62834	RAP1A	GTPase	RAP1A	BLAST hit	C5H0E8	P87494	Q7ZXH7	Q6IQP4	Q86SC7	C3ZAF6	UPI0002652DF8	P08645	Q18246	T2MET6	A7SB93	B3RUQ0	I1GG98	g2756.t1	A9UZG5	F2TYR2 (PTSG_11774)	SARC_12694	E9C1L6 (CAOG_02249)	AMAG_08955	MVEG_05439	SPPG_06785	P13856	P08647	AMSG_04093	P18613
GTPase				Domains	GTPase	GTPase	GTPase	GTPase	GTPase	GTPase	RAS	GTPase	GTPase	GTPase	GTPase	GTPase	GTPase	GTPase	GTPase	GTPase	GTPase	GTPase	GTPase	GTPase	GTPase	GTPase	RAS	GTPase	GTPase
Q13905	RAPGEF1	RapGEF	RAPGEF1	BLAST hit	Q91ZZ2	UPI0000E81213	Q28C28	B0V1S5	UPI000180AF31	C3Y2K9	UPI00026516DA	B7Z130	H2KZX7 (Q9N468)	T2ME06	A7SA05	B3RPC8	UPI00021A4F28	g9524.t1	A9V9C9	F2UC42 (PTSG_06158)	-	E9C8N2 (CAOG_04067)	-	-	SPPG_09269	-	-	-	Q8IS14
rasGEFN, RasGEF				Domains	rasGEFN, RasGEF	rasGEFN, RasGEF	rasGEFN, RasGEF	rasGEFN, RasGEF	RasGEF	rasGEFN, RasGEF	RasGEFN, RasGEF	rasGEFN, RasGEF	rasGEFN, RasGEF	rasGEFN, RasGEF	rasGEFN, RasGEF	RasGEF	rasGEFN, RasGEF	RasGEF	PH, RasGEF	Pleckstrin Homology (PH), rasGEFN, RasGEF	-	PH, RasGEFN, RasGEF	-	-	RasGEFN, RasGEF	-	-	-	LisH, rasGEFN, RasGEF
																						*CAOG_04067 (E9C8N2) is identified by NCBI, but not Broad; CAOG_05436 (E9CBE6) is also not identified by Broad			from search with Ta
Q17RH5	RAPGEF2	RapGEF	RAPGEF2	BLAST hit	Q6NXI4	UPI0000E8033F	Q08BU0	UPI000202778B	UPI0002B8D75E	C3XYQ7	UPI00026548E6	Q9VMF3	G5EDB9 (Q21218)	UPI0002B46066	A7S390	B3S4N2	-	g2229.t1	A9V325	F2UMV8 (PTSG_09152)	-	E9CF70 (CAOG_06710)	AMAG_19095	-	-	-	-	-	-
cNMP, rasGEFN, PDZ, RalGDS/AF-6 (RA), RasGEF				Domains	cNMP, rasGEFN, PDZ, RalGDS/AF-6 (RA), RasGEF	cNMP, rasGEFN, PDZ, RalGDS/AF-6 (RA), RasGEF	cNMP, rasGEFN, PDZ, RalGDS/AF-6 (RA), RasGEF	cNMP, rasGEFN, PDZ, RalGDS/AF-6 (RA), RasGEF	RasGEF	cNMP, rasGEFN, PDZ, RalGDS/AF-6 (RA), RasGEF	cNMP, RasGEFN, PDZ, RA, RasGEF	cNMP, rasGEFN, PDZ, RalGDS/AF-6 (RA), RasGEF	cNMP, rasGEFN, PDZ, RalGDS/AF-6 (RA), RasGEF	cNMP, cNMP, RasGEFN, PDZ, RA, RasGEF	cNMP, rasGEFN, PDZ, RalGDS/AF-6 (RA), RasGEF	cNMP, rasGEFN, PDZ, RasGEF	-	cNMP, rasGEFN, PDZ, RalGDS/AF-6 (RA), RasGEF	cNMP, PDZ, RasGEF	rasGEFN, RasGEF, coiled-coil	-	cNMP, rasGEFN, RalGDS/AF-6 (RA), RasGEF	RBD, RasGEFN, RasGEF	-	-	-	-	-	-
																							from search with Ta
Q13464	ROCK1	S/T kinase	ROCK1	BLAST hit	P70335	UPI0000E7FECF	UPI0001DE6EDA	Q90Y37	UPI0002B8D698	C3Y165	D5LG91	Q9VXE3	P92199	A5AA56	A7SW88	-	I1G2A7	g185.t1	A9UPX5	-	-	E9BYL8 (CAOG_00316)	AMAG_12896	-	-	-	-	-	-
Ser/Thr Kinase, S_TK_X, HR1, Rho_binding, coiled-coil, Pleckstrin Homology (PH)				Domains	Ser/Thr Kinase, S_TK_X, HR1, Rho_binding, Pleckstrin Homology (PH)	Ser/Thr Kinase, S_TK_X, HR1, Rho_binding, Pleckstrin Homology (PH)	Ser/Thr Kinase, S_TK_X, HR1, Rho_binding, Pleckstrin Homology (PH)	Ser/Thr Kinase, S_TK_X, HR1, Rho_binding, Pleckstrin Homology (PH)	Ser/Thr Kinase, S_TK_X, Rho_binding, C1	Ser/Thr Kinase	Ser/Thr Kinase, S_TK_X, coiled-coil, coiled-coil, Rho_binding, Pleckstrin Homology (PH)	Ser/Thr Kinase, S_TK_X, Rho_binding, coiled-coil, Pleckstrin Homology (PH)	Ser/Thr Kinase, S_TK_X, coiled-coil, coiled-coil, Pleckstrin Homology (PH)	S_TKc, S_TK_X, coiled-coil, coiled-coil, C1	Ser/Thr Kinase	-	Ser/Thr Kinase, S_TK_X, coiled-coil, coiled-coil, ZnF_c1	Ser/Thr Kinase, coiled-coil, coiled-coil, coiled-coil, Pleckstrin Homology (PH)	Ser/Thr Kinase, S_TK_X	-	-	Ser/Thr Kinase, S_TK_X, coiled-coil, coiled-coil, Plecstrin Homology (PH)	Ser/Thr Kinase, S_TK_X, coiled-coil, coiled-coil, coiled-coil, coiled-coil	-	-	-	-	-	-
										*fragment					*fragment
P18827	SDC1	transmembrane	SDC1	BLAST hit	P18828	UPI0000E80219	UPI0001DE73AD	B8JKV7	UPI000180C2F2	-	A0SVR0	B7YZN0	P50605	-	-	-	-	-	-	-	-	-	-	-	-	-	-	-	-
4.1m				Domains	4.1m	4.1m	4.1m	4.1m	4.1m	-	4.1m	4.1m	-	-	-	-	-	-	-	-	-	-	-	-	-	-	-	-	-
											*fragment
O00560	SDCBP	adaptor	SDCBP	BLAST hit	O08992	Q5ZHM8	Q6DFR3	Q803J6	UPI00005225A4	C3ZCY4	W4Y1G9	-	-	UPI0001926748	A7S2D9	B3S229	I1FJB9	-	A9UPR7	F2UJY6 (PTSG_08532)	SARC_04173	S4AA46 (CAOG_08633)	-	-	-	-	-	-	-
PDZ, PDZ				Domains	PDZ, PDZ	PDZ, PDZ	PDZ, PDZ	PDZ, PDZ	PDZ, PDZ	PDZ, PDZ	PDZ, PDZ	-	-	PDZ, PDZ	PDZ, PDZ	PDZ, PDZ	PDZ, PDZ	-	PDZ, PDZ	PDZ, PDZ	PDZ, PDZ	PDZ, PDZ	-	-	-	-	-	-	-
																			from search with Ta, Aq			*CAOG_08633 (S4AA46) and E9C490 are identical
P29353	SHC1	actin-binding adaptor	SHC1	BLAST hit	P98083	UPI0000E81960	UPI0001DE8D1C	UPI000176057E	UPI000180D2C5	C3Y4J7	UPI00026516F7	Q9V3C8	Q9TYT3	-	A7RR81	B3RSP7	I1FFH1	-	A9V4N6	F2U9E5 (PTSG_05060)	-	-	-	-	-	-	-	-	-
PH/PID, SH2				Domains	PH/PID, SH2	PH/PID, SH2	PH/PID, SH2	PH/PID, SH2	PH/PID, SH2	PH/PID, SH2	PTB	PH/PID, SH2	PH/PID, SH2	-	PH/PID, SH2	SH2	PH/PID	-	PH/PID	PH/PID, SH2	-	-	-	-	-	-	-	-	-
Q8TF72	SHROOM3	actin-binding adaptor	SHROOM3	BLAST hit	UPI000058B7A2	UPI0000E803E7	Q09JY9	K7W5A6	UPI000180B16C	C3YZ92	UPI0002652329	A1Z9P3	-	UPI0002B492B3	A7SGI1	-	-	-	-	-	-	-	-	-	-	-	-	-	-
PDZ, ASD1, ASD2				Domains	PDZ, ASD1, ASD2	PDZ, ASD1, ASD2	DUF1891, ASD1, ASD2	PDZ, ASD1, ASD2	ASD2	ASD2	ASD2	ASD2	-	ASD2	ASD2	-	-	-	-	-	-	-	-	-	-	-	-	-	-
O60292	SIPA1L3	RapGAP	SIPA1L3	BLAST hit	G3X9J0	UPI0001EF4636	UPI0001DE876C	F1QZE6	UPI000180CEF8	-	UPI0002652709	-	H2L2C1	T2MIG6	A7S022	B3RLI3	UPI00021A4F84	g671.t1	A9UR42	F2UPQ7 (PTSG_10459)	SARC_02914	E9CF84 (CAOG_06724)	-	-	SPPG_06762	-	-	-	-
RapGAP, PDZ				Domains	RapGAP, PDZ, DUF3401	RapGAP, PDZ, DUF3401	RapGAP, PDZ, DUF3401	Rap_GAP, PDZ, DUF3401	RapGAP, PDZ, DUF3401, coiled-coil	-	RapGAP, PDZ, DUF3401	-	RapGAP, PDZ, coiled-coil	RapGAP, PDZ	RapGAP, PDZ	RapGAP	RapGAP, PDZ, coiled-coil	Rap_GAP, PDZ, coiled-coil, THF_DHG_CYH, THF_DHG_CYH_C	RapGAP, PDZ	RapGAP, PDZ, coiled-coil	RapGAP	RapGAP, coiled-coil, coiled-coil	-	-	ZnF_lim, RapGAP	-	-	-	-
																*fragment
Q9BX66	SORBS1	adaptor	SORBS1/3	BLAST hit	D3Z5J3	UPI0000E807B5	UPI0001DE7938	UPI0001CF1393	UPI0002B8E8A7	-	-	Q966U9	-	-	-	-	-	g20.t1	-	-	-	-	-	-	-	-	-	-	-
Sorb, SH3, SH3, SH3				Domains	Sorb, SH3, SH3, SH3	Sorb, coiled-coil, coiled-coil, SH3, SH3, SH3	Sorb, coiled-coil, coiled-coil, SH3, SH3, SH3	Sorb, coiled-coil, SH3, SH3, SH3	SH3, SH3, SH3	-	-	Sorb, SH3, SH3, SH3	-	-	-	-	-	SH3, SH3	-	-	-	-	-	-	-	-	-	-	-
																		*fragment
O60504	SORBS3	adaptor	SORBS1/3	BLAST hit	Q9R1Z8	UPI0000E8042B	-	UPI0001A2D268	-	C3Z5E9	UPI0002653B75	-	O62482	UPI0002B43D52	-	-	UPI00021A3E1C	-	-	-	-	-	-	-	-	-	-	-	-
Sorb, SH3, SH3, SH3				Domains	Sorb, SH3, SH3, SH3	Sorb, SH3, SH3, SH3	-	Sorb, SH3, SH3, SH3	-	SH3, SH3, SH3	PDZ, Sorb, SH3, SH3, SH3	-	coiled-coil, SH3, SH3, SH3	coiled-coil, SH3, SH3, SH3	-	-	SH3, SH3	-	-	-	-	-	-	-	-	-	-	-	-
Q01082	SPTBN1	actin-binding adaptor	SPTBN1	BLAST hit	Q62261	UPI0001DE85B0	UPI0001DE7A29	A2BFE3	UPI0002B8E5FC	C3XQZ8	W4XWB1	Q00963	Q95ZL8	UPI0002B4B1E4	A7S1C0	B3SAT8	UPI00021A555D	g5067.t1	A9UR27	F2U4B5 (PTSG_03130)	-	S4AAS9 (CAOG_08407)	-	-	-	-	-	-	-
CH, CH, Spec, Spec, Spec, Spec, Spec, Spec, Spec, Spec, Spec, Spec, Spec, Spec, Spec, Spec, Spec, Spec, Spec, Pleckstrin Homology (PH)				Domains	CH, CH, Spec, Spec, Spec, Spec, Spec, Spec, Spec, Spec, Spec, Spec, Spec, Spec, Spec, Spec, Spec, Spec, Spec, Pleckstrin Homology (PH)	CH, CH, Spec, Spec, Spec, Spec, Spec, Spec, Spec, Spec, Spec, Spec, Spec, Spec, Spec, Spec, Spec, Spec, Spec, Pleckstrin Homology (PH)	CH, CH, Spec, Spec, Spec, Spec, Spec, Spec, Spec, Spec, Spec, Spec, Spec, Spec, Spec, Spec, Spec, Spec, Spec, Pleckstrin Homology (PH)	CH, CH, Spec, Spec, Spec, Spec, Spec, Spec, Spec, Spec, Spec, Spec, Spec, Spec, Spec, Spec, Spec, Spec, Spec, Pleckstrin Homology (PH)	CH, CH, SPEC, SPEC, SPEC, SPEC, SPEC, SPEC, SPEC, SPEC, SPEC, SPEC, SPEC, SPEC, SPEC, SPEC, SPEC, SPEC, SPEC, PH	CH, CH, Spec, Spec, Spec, Spec, Spec, Spec, Spec, Spec, Spec, Spec, Spec, Spec, Spec, Spec, Spec, Spec, Spec, Pleckstrin Homology (PH)	CH, CH, Spec, Spec, Spec, Spec, Spec, Spec, Spec, Spec, Spec, Spec, Spec, Spec, Spec, Spec, Spec, Spec, Spec, Pleckstrin Homology (PH)	CH, Spec, Spec, Spec, Spec, Spec, Spec, Spec, Spec, Spec, Spec, Spec, Spec, Spec, Spec, Spec, Spec, Spec, Pleckstrin Homology (PH)	CH, CH, Spec, Spec, Spec, Spec, Spec, Spec, Spec, Spec, Spec, Spec, Spec, Spec, Spec, Spec, Spec, Spec, Spec, Pleckstrin Homology (PH)	CH, CH, SPEC, SPEC, SPEC, SPEC, SPEC, SPEC, SPEC, SPEC, SPEC, SPEC, SPEC, SPEC, SPEC, SPEC, PH	CH, CH, Spec, Spec, Spec, Spec, Spec, Spec, Spec, Spec, Spec, Spec, Spec, Spec, Spec, Spec, Spec, Spec, Spec, Pleckstrin Homology (PH)	CH, CH, Spec, Spec, Spec, Spec, Spec, Spec, Spec, Spec, Spec, Spec, Spec, Spec, Spec, Spec, Spec, Spec, Spec, Pleckstrin Homology (PH)	CH, CH, Spec, Spec, Spec, Spec, Spec, Spec, Spec, Spec, Spec, Spec, Spec, Spec, Spec, Spec, Spec, Spec, Spec, Spec, Spec, Spec, Spec, Spec, Spec, Spec, Spec, Spec, Spec, Spec, Spec, Spec, Pleckstrin Homology (PH)	Spec, Spec, Spec, Spec, Spec, Spec, Spec, Spec, Spec, Spec, Spec, Spec, Spec, Spec	CH, CH, Spec, Spec, Spec, Spec, Spec, Spec, Spec, Spec, Spec, Spec, Spec, Spec, Spec, Spec, Spec, Spec, coiled-coil, coiled-coil	CH, CH, Spec, Spec, Spec, Spec, Spec, Spec, Spec, Spec, Spec, Spec, Spec, Spec, Spec, Spec, Spec, Spec, coiled-coil	-	CH, CH, Spec, Spec, Spec, Spec, Spec, Spec, Spec, Spec, Spec, Spec, Spec, Spec, Spec, Spec, Spec, EFh, EFh, efhand_CA_insen, coiled-coil, coiled-coil	-	-	-	-	-	-	-
																						*CAOG_08407 (S4AAS9) & E9BZ78 are identical
Q9Y2D8	SSX2IP	adaptor	SSX2IP	BLAST hit	Q8VC66	UPI0000448986	UPI0001DE6880	Q6P942	UPI000180C735	C3YBJ9	UPI0002653EDE	-	-	UPI0002B41AAB	A7S136	B3S108	I1F8C0	g2868.t1	A9UVS7	F2UQP4 (PTSG_10231)	-	E9BYX3 (CAOG_00367)	AMAG_03070	MVEG_00736	SPPG_01453	-	-	-	-
ADIP, coiled-coil				Domains	ADIP, coiled-coil	ADIP, coiled-coil	ADIP, coiled-coil	ADIP, coiled-coil	ADIP, coiled-coil	ADIP, coiled-coil, coiled-coil	ADIP, coiled-coil, coiled-coil	-	-	ADIP	Tctex-1, ADIP, ADIP, coiled-coil	ADIP, coiled-coil, coiled-coil	-	ADIP	ADIP, coiled-coil, coiled-coil	Coiled-coil, ADIP, coiled-coil, coiled-coil	-	ADIP, coiled-coil, coiled-coil	ADIP	ADIP, coiled-coil	ADIP, coiled-coil	-	-	-	-
														*fragment			*fragment?
O95425	SVIL	actin-binding adaptor	SVIL	BLAST hit	Q8K4L3	UPI0000E7FCE4	A2VCZ3	UPI0001A2C3A5	UPI0002B8E954	C3ZT85	UPI000265349A	A8WHM3	P91041	UPI0002B41C63	A7RRP5	B3RR78	I1F5C0	g9263.t1	A9VAW6	F2U4N4 (PTSG_03254)	SARC_13004	E9C6I4 (CAOG_03915)	-	MVEG_01884	SPPG_04857	-	-	AMSG_04625	Q8WQ85
GEL, GEL, GEL, GEL, GEL, VHP				Domains	GEL, GEL, GEL, GEL, GEL, VHP	GEL, GEL, GEL, GEL, GEL, VHP	GEL, GEL, GEL, GEL, VHP	GEL, GEL, GEL, GEL, GEL, VHP	GEL, GEL, GEL, GEL, GEL, VHP	coiled-coil, coiled-coil, GEL, GEL, GEL, GEL, GEL, VHP	GEL, GEL, GEL, GEL, VHP	GEL, GEL, GEL, GEL, VHP	GEL, GEL, GEL, GEL, VHP	DDE, DDE, GEL, GEL, GEL, GEL, GEL, VHP	GEL, GEL, GEL, GEL, GEL, VHP	coiled-coil, coiled-coil, GEL, GEL, GEL, GEL, GEL, VHP	GEL, GEL, GEL, GEL, GEL, GEL, GEL, VHP	GEL, GEL, GEL, GEL, GEL, VHP, Nucleopor_Nup85	GEL, GEL, GEL, GEL, GEL, GEL, VHP	GEL, GEL, GEL, GEL, GEL, GEL, VHP	VHP	GEL, GEL, GEL, GEL, GEL, GEL, VHP	-	GEL, GEL, GEL	Coiled-coil, coiled-coil, GEL, GEL, GEL, GEL, GEL, VHP	-	-	GEL, GEL, GEL, GEL, GEL, GEL, VHP	DUF1899, WD40, WD40, WD40, WD40, DUF1900, PH, PH, PH, GEL, GEL, GEL, GEL, GEL, VHP
																					*fragment?
P43405	SYK	tyrosine kinase	SYK	BLAST hit	P48025	UPI0000ECC2BE	UPI00004D12A9	UPI0000D8CC64	UPI000180D2FE	C3YMI1	UPI0002651B2D	-	-	O77440	A7SYB5	-	I1FYB2	-	-	-	-	-	-	-	-	-	-	-	-
SH2, SH2, Tyr Kinase				Domains	SH2, SH2, Tyr Kinase	SH2, SH2, Tyr Kinase	SH2, SH2, Tyr Kinase	SH2, SH2, Tyr Kinase	SH2, SH2, Tyr Kinase	Tyr Kinase	SH2, SH2, S_TKc	-	-	SH2, SH2, TyrKc	Tyr Kinase	-	SH2, SH2, Tyr Kinase	-	-	-	-	-	-	-	-	-	-	-	-
															*fragment
Q13009	TIAM1	RhoGEF	TIAM1	BLAST hit	Q60610	UPI00003A9C8B	Q28F87	UPI00020273A6	-	C3YH98	UPI0002653C9C	P91620	O01847	UPI0002B41BDE	A7SS01	-	-	g6689.t1	A9V0R0	F2U6B8 (PTSG_03696)	-	E9C0R4 (CAOG_01704)	-	-	-	-	-	AMSG_08675	-
Pleckstrin Homology (PH), coiled-coil, RBD, PDZ, RhoGEF, Pleckstrin Homology (PH)				Domains	Pleckstrin Homology (PH), coiled-coil, RBD, PDZ, RhoGEF, Pleckstrin Homology (PH)	Pleckstrin Homology (PH), coiled-coil, RBD, PDZ, RhoGEF, Pleckstrin Homology (PH)	Pleckstrin Homology (PH), coiled-coil, RBD, PDZ, RhoGEF, Pleckstrin Homology (PH)	Pleckstrin Homology (PH), coiled-coil, RBD, PDZ, RhoGEF, Pleckstrin Homology (PH)	-	Pleckstrin Homology (PH), coiled-coil, RBD, PDZ, RhoGEF, Pleckstrin Homology (PH)	PH, coiled-coil, RBD, PDZ, RhoGEF, PH	Pleckstrin Homology (PH), coiled-coil, RBD, PDZ, RhoGEF, Pleckstrin Homology (PH)	RhoGEF	PH, coiled-coil, PDZ, RhoGEF	RhoGEF	-	-	TFIID-18kDa, WH1, Pleckstrin Homology (PH), RhoGEF	coiled-coil, PDZ, RhoGEF, PH	Pleckstrin Homology (PH), PDZ, coiled-coil, RhoGEF	-	WH1, Pleckstrin Homology (PH), PDZ, RhoGEF, Pleckstrin Homology (PH)	-	-	-	-	-	ZnF_lim, ZnF_lim, RhoGEF	-
															*fragment
Q07157	TJP1	actin-binding adaptor	TJP1/2	BLAST hit	UPI00001C3D32	UPI0000ECAFC8	UPI0001DE7502	UPI0002027186	-	-	-	UPI000048374F	-	-	A7S398	B3S7T9	-	-	-	-	-	-	-	-	-	-	-	-	-
PDZ, PDZ, PDZ, SH3, Guanylate Kinase, ZU5				Domains	PDZ, PDZ, PDZ, SH3, Guanylate Kinase, ZU5	PDZ, PDZ, PDZ, SH3, Guanylate Kinase, ZU5	PDZ, PDZ, PDZ, SH3, Guanylate Kinase, ZU5	PDZ, PDZ, PDZ, SH3, Guanylate Kinase, ZU5	-	-	-	PDZ, PDZ, PDZ, SH3, Guanylate Kinase	-	-	PDZ, SH3, Guanylate Kinase, ZU5	PDZ, PDZ, PDZ, SH3, Guanylate Kinase, ZU5	-	-	-	-	-	-	-	-	-	-	-	-	-
Q9UDY2	TJP2	adaptor	TJP1/2	BLAST hit	Q9Z0U1	Q9YHV2	UPI0001DE7527	B0UXH8	UPI000180CA04	C3YKF2	UPI000265205C	-	Q8I103	Q9BKL2	-	-	-	-	-	-	-	-	-	-	-	-	-	-	-
PDZ, PDZ, PDZ, SH3, Guanylate Kinase, ZU5, coiled-coil				Domains	PDZ, PDZ, PDZ, SH3, Guanylate Kinase, coiled-coil	PDZ, PDZ, PDZ, SH3, Guanylate Kinase	PDZ, PDZ, PDZ, SH3, Guanylate Kinase, coiled-coil	PDZ, PDZ, PDZ, SH3, Guanylate Kinase	PDZ, PDZ, PDZ, SH3, GuKc	CARD, PDZ, PDZ, PDZ, SH3, Guanylate Kinase, ZU5	PDZ, PDZ, PDZ, SH3, GuKc, coiled-coil, ZU5	-	PDZ, PDZ, PDZ, SH3, Guanylate Kinase, ZU5	PDZ, PDZ, PDZ, SH3, GuKc, ZU5	-	-	-	-	-	-	-	-	-	-	-	-	-	-	-
Q9Y490	TLN1	actin-binding adaptor	TLN1	BLAST hit	A2AIM8	P54939	UPI0001DE8F1B	Q5U7N6	UPI0002B8E4F4	C3ZG98	W4XA47	Q9VSL8	G5EGK1 (Q22860)	UPI0002B4A370	A7RL15	B3RHY4	UPI00021A48C3	g2405.t1	A9UTH2	F2U141 (PTSG_01204)	SARC_04713	UPI0001FE2584	AMAG_01680	-	SPPG_00075	-	-	AMSG_12193	Q54K81
FERM, Talin_middle, coiled-coil, VBS, VBS, I/LWEQ				Domains	FERM, Talin_middle, coiled-coil, VBS, VBS, I/LWEQ	FERM, Talin_middle, coiled-coil, VBS, coiled-coil, coiled-coil, VBS, I/LWEQ	FERM, Talin_middle, coiled-coil, VBS, VBS	FERM, Talin_middle, coiled-coil, VBS, VBS, coiled-coil, I/LWEQ	B41, B41, PTBI, Talin_middle, VBS, VBS, ILWEQ	VBS, coiled-coil, coiled-coil, coiled-coil, coiled-coil, coiled-coil, I/LWEQ	B41, B41, IRS, I_LWEQ, coiled-coil, coiled-coil, VBS, coiled-coil, VBS, ILWEQ	FERM, Talin_middle, coiled-coil, VBS, coiled-coil, VBS, I/LWEQ	FERM, Talin_middle, VBS, I/LWEQ	B41, PTBI, Talin_middle, coiled-coil, VBS, ILWEQ	FERM, Talin_middle, coiled-coil, I/LWEQ, VBS, I/LWEQ	FERM, Talin_middle, VBS, I/LWEQ	FERM, PTBI, Talin_middle, coiled-coil, VBS, I/LWEQ	FERM, Talin_middle, VBS, VBS, I/LWEQ	VBS, I/LWEQ	FERM, Talin_middle, VBS, I/LWEQ	Coiled-coil, VBS, coiled-coil	FERM, PTBI, Talin_middle, coiled-coil, VBS, I/LWEQ	FERM, I/LWEQ	-	FERM, Talin_middle, coiled-coil, VBS, VBS, I/LWEQ	-	-	PAH, PAH, PAH, HDAC_interact, HDAC_interact, FERM, Talin_middle, VBS, VBS, VBS, I/LWEQ, VHP	FERM, coiled-coil, I/LWEQ, VHP
																						*UPI0001FE2584 & CAOG_09384 are identical
O75962	TRIO	RhoGEF	TRIO	BLAST hit	Q0KL02	UPI0000E7FE5C	B3DLI5	UPI0000F20A63	UPI0002B8E3E6	-	UPI0002653591	Q7KVD1	O61528	T2MII8	A7RXC9	B3RRW8	-	g4072.t1	-	-	-	-	-	-	-	-	-	-	-
SEC14, SPEC, SPEC, SPEC, SPEC, SPEC, SPEC, SPEC, RhoGEF, PH, SH3, RhoGEF, PH, SH3, IG, S_TKc				Domains	SEC14, Spec, Spec, Spec, Spec, Spec, Spec, RhoGEF, Pleckstrin Homology (PH), SH3, RhoGEF, Pleckstrin Homology (PH), SH3, Ig, Ser/Thr Kinase	SEC14, Spec, Spec, Spec, Spec, Spec, Spec, RhoGEF, Pleckstrin Homology (PH), SH3, RhoGEF, Pleckstrin Homology (PH), SH3, Ig, Ser/Thr Kinase	SEC14, Spec, Spec, Spec, Spec, Spec, Spec, RhoGEF, Pleckstrin Homology (PH), SH3, RhoGEF, Pleckstrin Homology (PH), SH3, Ig, Ser/Thr Kinase	SEC14, Spec, Spec, Spec, Spec, Spec, Spec, Spec, RhoGEF, Pleckstrin Homology (PH), SH3, RhoGEF, Pleckstrin Homology (PH), SH3, Ig, Ser/Thr Kinase	SEC14, SPEC, SPEC, SPEC, SPEC, coiled-coil, coiled-coil, SPEC, RhoGEF, PH	-	SPEC, SPEC, SPEC, SPEC, SPEC, SPEC, RhoGEF, PH, SH3	SEC14, Spec, Spec, Spec, Spec, Spec, Spec, Spec, RhoGEF, Pleckstrin Homology (PH), SH3, RhoGEF, Pleckstrin Homology (PH)	SEC14, Spec, Spec, coiled-coil, RhoGEF, Pleckstrin Homology (PH), SH3, RhoGEF, Pleckstrin Homology (PH), Ig, FN3	Spec, Spec, Spec, Spec, Spec, Spec, RhoGEF, Pleckstrin Homology (PH), SH3, RhoGEF, Pleckstrin Homology (PH), Ig, FN3, Ser/Thr Kinase	SEC14, Spec, Spec, Spec, Spec, Spec, Spec, RhoGEF, Pleckstrin Homology (PH)	Spec, Spec, Spec, Spec, Spec, RhoGEF, Pleckstrin Homology (PH), RhoGEF, Pleckstrin Homology (PH), Ig, Ser/Thr Kinase	-	Coiled-coil, Spec, Spec, Spec, Spec, Spec, Spec, RhoGEF, Pleckstrin Homology (PH), SH3, RhoGEF, Pleckstrin Homology (PH), SH3, Ser/Thr Kinase	-	-	-	-	-	-	-	-	-	-	-
									*fragment		*fragment?				*fragment
Q9H2D6	TRIOBP	actin-binding adaptor	TRIOBP	BLAST hit	Q99KW3	UPI0000ECD1FA	B1H1A9	A1A5V6	-	-	-	-	-	-	-	-	-	-	-	-	-	-	-	-	-	-	-	-	-
Pleckstrin Homology (PH), coiled-coil, coiled-coil, coiled-coil				Domains	Pleckstrin Homology (PH), coiled-coil, coiled-coil, coiled-coil, coiled-coil	Pleckstrin Homology (PH), coiled-coil, coiled-coil, coiled-coil	Pleckstrin Homology (PH), coiled-coil, coiled-coil, coiled-coil	Pleckstrin Homology (PH), coiled-coil, coiled-coil, coiled-coil, coiled-coil	-	-	-	-	-	-	-	-	-	-	-	-	-	-	-	-	-	-	-	-	-
Q9UBN4	TRPC4	channel	TRPC4	BLAST hit	Q9QUQ5	UPI000060E75D	UPI0001DE8195	UPI0001A2C788	UPI000180CFDC	C3XXF5	W4YNE8	Q9VJJ7	Q8I6Y9	UPI0002B47C6E	A7RSZ7	B3S8M2	-	g7456.t1	A9V4X3	F2UPF2 (PTSG_10078)	-	E9C578 (CAOG_03146)	-	MVEG_00340	SPPG_05260	Q12324	-	-	-
ANK, ANK, ANK, ANK, TRP_2, TM, TM, Ion_trans				Domains	ANK, ANK, TRP_2, TM, TM, Ion_trans	ANK, ANK, TRP_2, TM, TM, Ion_trans	ANK, ANK, TRP_2, TM, TM, Ion_trans, GPP34	ANK, ANK, TRP_2, TM, TM, Ion_trans	ANK, ANK, TM, Ion_trans	ANK, ANK,TRP_2, TM, TM, Ion_trans	ANK, ANK, TRP_2, TM, TM, Ion_trans	ANK, ANK, TRP_2, coiled-coil, TM, Ion_trans	ANK, ANK, TRP_2, TM, TM, Ion_trans	TRP_2, TM, TM, TM, TM	TRP_2, TM, TM, Ion_trans	ANK, TM, TM, Ion_trans, NUDIX	-	ANK, ANK, ANK, ANK, ANK, ANK, TM, TM, Ion_trans	ANK, ANK, ANK, TM, Ion_trans	Coiled-coil, ANK, ANK, TM, TM, Ion_trans, coiled-coil	-	ANK, ANK, ANK, TM, TM, Ion_trans	-	TM, Ion_trans, TM, TM	Ion_trans, TM, coiled-coil	TM, TM, TM, TM, TM, TM, TM, coiled-coil	-	-	-
Q9HBA0	TRPV4	channel	TRPV4	BLAST hit	Q9EPK8	Q9DFS3	F7BWY7	A2BG42	UPI000180C1DD	C3YPH3	W4XTP1	Q9W3W0	G5EBV8	UPI0002B48254	A7SGQ7	B3S2T9	UPI00021A4A49	-	-	F2TXS9 (PTSG_00895)	-	-	-	-	-	-	-	AMSG_04363	-
ANK, ANK, ANK, ANK, ANK, TM, Ion_trans				Domains	ANK, ANK, ANK, ANK, ANK, TM, Ion_trans	ANK, ANK, ANK, ANK, ANK, Ion_trans	ANK, ANK, ANK, ANK, ANK, TM, Ion_trans	ANK, ANK, ANK, ANK, ANK, ANK, TM, Ion_trans	ANK, ANK, ANK, ANK, ANK, Ion_trans	ANK, ANK, ANK, ANK, ANK, TM, Ion_trans, coiled-coil	ANK, ANK, ANK, ANK, ANK, TM, TM, TM, TM, TM, TM	ANK, ANK, ANK, ANK, ANK, Ion_trans	ANK, ANK, ANK, ANK, ANK, TM, Ion_trans	ANK, ANK, ANK, ANK, TM, Ion_trans	ANK, ANK, ANK, ANK, ANK, TM, Ion_trans	ANK, ANK, ANK, ANK, TM, Ion_trans	ANK, ANK, ANK, ANK, ANK, ANK, ANK, ANK, ANK, ANK, TM, Ion_trans, coiled-coil	-	-	ANK, ANK, ANK, ANK, ANK, TM, Ion_trans, Isochorismatase	-	-	-	-	-	-	-	ANK, ANK, ANK, ANK, Ion_trans, TM	-
P68363	TUBA1B	cytoskeleton	TUBA1B	BLAST hit	P05213	UPI0000448BB0	B0BMH2	B8A518	UPI0001770EBE	C3Z395	UPI0002652F1E	P06603	P91910	UPI000192435E	A7SDY0	B3RTC1	UPI00021A53A7	g6212.t1	Q95UU2	F2U5D6 (PTSG_03784)	SARC_09129	E9CES1 (CAOG_06901)	AMAG_12401	MVEG_11994	SPPG_05136	P09733	P04688	AMSG_11593	P32255
Tubulin				Domains	Tubulin	Tubulin	Tubulin	Tubulin	Tubulin	Tubulin	Tubulin	Tubulin	Tubulin	Tubulin, Tubulin_C	Tubulin	Tubulin	Tubulin	Tubulin	Tubulin	Tubulin	Tubulin	Tubulin	Tubulin	Tubulin	Tubulin	Tubulin	Tubulin	TM, Tubulin	Tubulin
Q9HBM0	VEZT	transmembrane	VEZT	BLAST hit	Q3ZK22	UPI0000E7F888	Q28C41	UPI0003836733	UPI000180CD07	C3Y143	UPI0002651E84	-	-	-	A7REW6	-	-	-	-	F2TVX5 (PTSG_00242)	-	-	-	-	SPPG_09466	-	-	AMSG_09733	Q551L2
Vezatin, coiled-coil				Domains	Vezatin	Vezatin, coiled-coil	Vezatin, coiled-coil	Vezatin	Vezatin	Vezatin, coiled-coil	Vezatin, coiled-coil	-	-	-	Vezatin	-	-	-	-	Vezatin, coiled-coil	-	-	-	-	Vezatin, coiled-coil	-	-	Vezatin	TM, TM, TM
																				*PTSG_00242 (F2TVX5) is identified by NCBI, but not Broad					from search with Sr (shown)			from search with Sr (shown)	from search with Spu (shown)
P08670	VIM	cytoskeleton	VIM	BLAST hit	P20152	UPI0000ECCBDF	Q5M8K3	Q9YHX5	Q9BLY0	C3YPY1	Q9TX29	P08928	Q19289	Q9XZV8	A7SGD1	-	-	g3139.t1	-	F2UP87 (PTSG_10006)	-	E9BYZ4 (CAOG_00388)	-	-	-	-	-	-	-
filament_head, Filament				Domains	filament_head, Filament	filament_head, Filament	filament_head, Filament	filament_head, Filament	TM, Filament	Filament, RICIN	Filament, IF-tail	Filament, IF_tail	Filament, IF_tail	Filament, IF_tail	Filament, IF_tail	-	-	Filament, IF_tail	-	Filament, IF_tail	-	Filament	-	-	-	-	-	-	-
Q92558	WASF1	actin dynamics regulator	WASF1/2	BLAST hit	Q8R5H6	E1C9B1	Q5BJ88	UPI0002027948	F7A7L0	C3XVZ7	UPI0000E464D4	-	Q9XVK6	T2M7T9	A7SRY9	B3RT38	I1G122	g6687.t1	A9V854	F2U9C9 (PTSG_12248)	-	-	AMAG_07088	-	SPPG_02302	-	-	-	Q54NF8
WH2				Domains	WH2	WH2	WH2	-	Coiled-coil	-	Coiled-coil, WH2	-	Coiled-coil, WH2	WH2	-	-	WH2	WH2	Coiled-coil, coiled-coil	-	-	-	-	-	Coiled-coil	-	-	-	-
Q9Y6W5	WASF2	actin dynamics regulator	WASF1/2	BLAST hit	Q8BH43	UPI0000E82048	A4QN97	Q1LVV3	-	-	-	Q9VKM2	-	-	-	-	-	-	-	-	-	E9CDW0 (CAOG_06378)	AMAG_07984	-	-	-	-	AMSG_00965	-
WH2				Domains	WH2	WH2	WH2	WH2	-	-	-	WH2	-	-	-	-	-	-	-	-	-	WH2	-	-	-	-	-	Coiled-coil, WH2, WH2	-
O00401	WASL	actin dynamics regulator	WASL	BLAST hit	Q91YD9	UPI0000E7F7FF	Q6NX29	A2RUY4	UPI0002B8D306	C3ZXU0	UPI0002651735	Q9VAT0	Q17795	UPI0002B45E0B	A7RXK9	B3RTH0	UPI00021A56FF	g7659.t1	A9V6R1	F2TYD2 (PTSG_11758)	SARC_12081	E9BYF7 (CAOG_01059)	AMAG_03930	MVEG_01360	SPPG_00537	Q12446	O36027	AMSG_12021	Q9GSG9
WH1, CRIB, WH2, WH2				Domains	WH1, CRIB, WH2, WH2	WH1, CRIB, WH2, WH2	WH1, CRIB, WH2, WH2	WH1, CRIB, WH2, WH2	WH1, PBD, WH2, WH2	WH1, WH2, WH2	PBD, WH2, WH2	WH1, CRIB, WH2, WH2	WH1, CRIB, WH2, WH2	WH1	WH1, CRIB, WH2, WH2	WH1, CRIB, WH2, WH2	WH1, CRIB, WH2	WH1, CRIB, WH2, WH2	WH1, PBD, WH2, WH2	WH1, CRIB, WH2, WH2	WH1, CRIB, WH2, WH2	WH1, CRIB	WH1, CRIB	WH1, CRIB, WH2	WH1, CRIB, ARM	WH1, WH2	WH1, WH2	WH1, CRIB, WH2, WH2	WH1, CRIB
																			from search with Ta			*CAOG_01059 (E9BYF7) is identified by NCBI, but not Broad
Q8TF74	WIPF2	actin dynamics regulator	WIPF2	BLAST hit	Q6PEV3	UPI0000E817A7	UPI00006A1087	Q6IR48	UPI000180CC22	-	-	Q8SX98	-	UPI0002B428D4	-	-	-	-	-	F2UI97 (PTSG_08193)	-	E9C394 (CAOG_02033)	-	-	-	B3RHL0	-	-	Q55BN3
WH2				Domains	WH2	WH2	WH2	WH2	WH2	-	-	WH2	-	WH2	-	-	-	-	-	WH2	-	WH2	-	-	-	WH2, WH2	-	-	WH2
																				*PTSG_05616 (F2UQB4) is not identified when NCBI is searched with Q8TF74, but it is present in NCBI									from search with Co
Q15223	PVRL1	adhesion receptor	Nectin/Echinoid	BLAST hit	Q6P9M9	G. gallus seems to have only two nectin orthologs: PVRL1 (UPI0000ECA218) [Ig, Ig, Ig, TM], and PVRL3 (UPI0000E7FA1C) [Ig, Ig, TM]	X. tropicalis has four nectin orthologs: PVRL1 (UPI0001DE7659) [Ig, Ig, Ig, TM], PVRL2 (Q6GL25) [Ig, Ig, Ig, TM], PVRL3 (UPI0001DE84EE) [Ig, Ig, Ig, TM], PVRL4 (Q5FWR8) [Ig, Ig, Ig, TM]	D. rerio seems to have five nectin orthologs: PVRL1A (F1QXJ2) [Ig, Ig, Ig, TM], PVRL1B (B0JYH6) [Ig, Ig, Ig, TM], PVRL2L (F1RDX4) [Ig, Ig, Ig, TM], PVR3L (Q58EG3) [Ig, Ig, Ig, TM], and PVRL4 (F1Q582) [Ig, Ig, Ig, TM], though F1Q582 has no PDZ-binding motif	C. intestinalis has one nectin ortholog: UPI000180CC62 (Ig, Ig, Ig, TM)	B. floridae has many proteins that may be related to nectin/echinoid: C3YHB7 (Ig, Ig, Ig, Ig, Ig, TM), C3YHB3 (Ig, Ig, Ig, Ig), C3YXP9 (Ig, Ig, Ig, Ig, Ig, TM), C3ZM68 (Ig, Ig, Ig, Ig, Ig, TM), C3YXQ3 (Ig, Ig, Ig, Ig, Ig, TM), etc.	S. purpuratus seems to have one nectin ortholog: UPI0000E45BD3 (Ig), which is a fragment	D. melanogaster echinoid, Q9BN17 (Ig, Ig, Ig, Ig, Ig, Ig, Ig, FN3, TM), has been related to vertebrate nectin. Echinoid binds to canoe, the fly ortholog of afadin.	C. elegans has at least two proteins related to echinoid: Q9TXI8 (Ig, Ig, Ig, Ig, Ig, Ig, Ig, FN3, TM) and Q22040 (Ig, Ig, Ig, FN3, TM)	-	-	-	-	-	-	-	-	-	-	-	-	-	-	-	-
Ig, Ig, Ig, TM				Domains	Ig, Ig, Ig, TM									-	-	-	-	-	-	-	-	-	-	-	-	-	-	-	-
Q92692	PVRL2	adhesion receptor	Nectin/Echinoid	BLAST hit	P32507									-	-	-	-	-	-	-	-	-	-	-	-	-	-	-	-
Ig, Ig, Ig, TM				Domains	IG, IG, IG, TM									-	-	-	-	-	-	-	-	-	-	-	-	-	-	-	-
Q9NQS3	PVRL3	adhesion receptor	Nectin/Echinoid	BLAST hit	Q9JLB9									-	-	-	-	-	-	-	-	-	-	-	-	-	-	-	-
Ig, Ig, Ig, TM				Domains	Ig, Ig, Ig, TM									-	-	-	-	-	-	-	-	-	-	-	-	-	-	-	-
Q96NY8	PVRL4	adhesion receptor	Nectin/Echinoid	BLAST hit	Q8R007									-	-	-	-	-	-	-	-	-	-	-	-	-	-	-	-
Ig, Ig, Ig, TM				Domains	Ig, Ig, Ig, TM									-	-	-	-	-	-	-	-	-	-	-	-	-	-	-	-
P12830	CDH1	"classical" cadherin	CDH1	BLAST hit	P09803	P08641	UPI00004D2FB7	Q90Z37	See CADHERIN1 and CADHERIN2
CA, CA, CA, CA, CA, TM, Cadherin_C				Domains	CA, CA, CA, CA, CA, TM, Cadherin_C	CA, CA, CA, CA, CA, TM, Cadherin_C	CA, CA, CA, CA, CA, TM, Cadherin_C	CA, CA, CA, CA, CA, TM, Cadherin_C
Q9Y6N8	CDH10	"classical" cadherin	CDH1	BLAST hit	Q3UUB3	P79995	F6PHG3	Q2MLR9
CA, CA, CA, CA, CA, TM, Cadherin_C				Domains	CA, CA, CA, CA, CA, TM, Cadherin_C	CA, CA, CA, CA, CA, TM, Cadherin_C	CA, CA, CA, CA, CA, TM, Cadherin_C	CA, CA, CA, CA, CA, TM, Cadherin_C
P55287	CDH11	"classical" cadherin	CDH1	BLAST hit	P55288	UPI00003AA6C0	Q5EAM2	B3DGG4
CA, CA, CA, CA, CA, TM, Cadherin_C				Domains	CA, CA, CA, CA, CA, TM, Cadherin_C	CA, CA, CA, CA, CA, TM, Cadherin_C	CA, CA, CA, CA, CA, TM, Cadherin_C	CA, CA, CA, CA, CA, TM, Cadherin_C
P55289	CDH12	"classical" cadherin	CDH1	BLAST hit	Q5RJH3	UPI00003ABD02	F7CIG1	B0V236
CA, CA, CA, CA, CA, TM, Cadherin_C				Domains	CA, CA, CA, CA, CA, TM, Cadherin_C	CA, CA, CA, CA, CA, TM, Cadherin_C	CA, CA, CA, CA, CA, TM, Cadherin_C	CA, CA, CA, CA, CA, TM, Cadherin_C
P55291	CDH15	"classical" cadherin	CDH1	BLAST hit	P33146	-	F7APF7	Q6T1F3
CA, CA, CA, CA, CA, TM, Cadherin_C				Domains	CA, CA, CA, CA, CA, TM, Cadherin_C		CA, CA, CA, CA, CA, TM, Cadherin_C	CA, CA, CA, CA, CA, TM, Cadherin_C
Q13634	CDH18	"classical" cadherin	CDH1	BLAST hit	UPI000060747D	UPI0000E7FE4A	F7BTR8	B0S5D7
CA, CA, CA, CA, CA, TM, Cadherin_C				Domains	CA, CA, CA, CA, CA, TM, Cadherin_C	CA, CA, CA, CA, CA, TM, Cadherin_C	CA, CA, CA, CA, CA, TM, Cadherin_C	CA, CA, CA, CA, CA, TM, Cadherin_C
Q9H159	CDH19	"classical" cadherin	CDH1	BLAST hit	UPI0000D65A19	A6YJX3	F6WVN9	-
CA, CA, CA, CA, CA, TM, Cadherin_C				Domains	CA, CA, CA, CA, CA, TM, Cadherin_C	CA, CA, CA, CA, CA, TM, Cadherin_C	CA, CA, CA, CA, CA, TM, Cadherin_C
P19022	CDH2	"classical" cadherin	CDH1	BLAST hit	P15116	P10288	B2GUA1	Q90275
CA, CA, CA, CA, CA, TM, Cadherin_C				Domains	CA, CA, CA, CA, CA, TM, Cadherin_C	CA, CA, CA, CA, CA, TM, Cadherin_C	CA, CA, CA, CA, CA, TM, Cadherin_C	CA, CA, CA, CA, CA, TM, Cadherin_C
Q9HBT6	CDH20	"classical" cadherin	CDH1	BLAST hit	Q9Z0M3	Q8QGH3	F7BBY2	-
CA, CA, CA, CA, CA, TM, Cadherin_C				Domains	CA, CA, CA, CA, CA, TM, Cadherin_C	CA, CA, CA, CA, CA, TM, Cadherin_C	CA, CA, CA, CA, CA, TM, Cadherin_C
Q9UJ99	CDH22	"classical" cadherin	CDH1	BLAST hit	UPI00001EE5C3	UPI00003AC2F2	F6X6N4	-
CA, CA, CA, CA, CA, TM, Cadherin_C				Domains	CA, CA, CA, CA, CA, TM, Cadherin_C	CA, CA, CA, CA, CA, TM, Cadherin_C	CA, CA, CA, CA, CA, TM, Cadherin_C
Q86UP0	CDH24	"classical" cadherin	CDH1	BLAST hit	Q6PFX6	-	F7E9B0	-
CA, CA, CA, CA, CA, TM, Cadherin_C				Domains	CA, CA, CA, CA, CA, TM, Cadherin_C		CA, CA, CA, CA, CA, TM, Cadherin_C
P22223	CDH3	"classical" cadherin	CDH1	BLAST hit	P10287	-	-	-
CA, CA, CA, CA, CA, TM, Cadherin_C				Domains	CA, CA, CA, CA, CA, TM, Cadherin_C
P55283	CDH4	"classical" cadherin	CDH1	BLAST hit	P39038	P24503	F6WY00	A1L1M6
CA, CA, CA, CA, CA, TM, Cadherin_C				Domains	CA, CA, CA, CA, CA, TM, Cadherin_C	CA, CA, CA, CA, CA, TM, Cadherin_C	CA, CA, CA, CA, CA, TM, Cadherin_C	CA, CA, CA, CA, CA, TM, Cadherin_C
P33151	CDH5	"classical" cadherin	CDH1	BLAST hit	Q3TJ23	Q8AYD0	F7C290	Q68SP4
CA, CA, CA, CA, CA, TM, Cadherin_C				Domains	CA, CA, CA, CA, CA, TM, Cadherin_C	CA, CA, CA, CA, CA, TM, Cadherin_C	CA, CA, CA, CA, CA, TM, Cadherin_C	CA, CA, CA, CA, CA, TM, Cadherin_C
P55285	CDH6	"classical" cadherin	CDH1	BLAST hit	Q3KNZ1	Q90762	UPI000069F458	Q5WN09
CA, CA, CA, CA, CA, TM, Cadherin_C				Domains	CA, CA, CA, CA, CA, TM, Cadherin_C	CA, CA, CA, CA, CA, TM, Cadherin_C	CA, CA, CA, CA, CA, TM, Cadherin_C	CA, CA, CA, CA, CA, TM, Cadherin_C
Q9ULB5	CDH7	"classical" cadherin	CDH1	BLAST hit	Q8BM92	UPI0000ECCEC0	F7DV57	B0S6D4
CA, CA, CA, CA, CA, TM, Cadherin_C				Domains	CA, CA, CA, CA, CA, TM, Cadherin_C	CA, CA, CA, CA, CA, TM, Cadherin_C	CA, CA, CA, CA, CA, TM, Cadherin_C	CA, CA, CA, CA, CA, TM, Cadherin_C
P55286	CDH8	"classical" cadherin	CDH1	BLAST hit	UPI0000024D39	A6YJX2	F6SF63	F1QAB8
CA, CA, CA, CA, CA, TM, Cadherin_C				Domains	CA, CA, CA, CA, CA, TM, Cadherin_C	CA, CA, CA, CA, CA, TM, Cadherin_C	CA, CA, CA, CA, CA, TM, Cadherin_C	CA, CA, CA, CA, CA, TM, Cadherin_C
Q9ULB4	CDH9	"classical" cadherin	CDH1	BLAST hit	P70407	UPI0000ECCDCB	F6SRQ2	-
CA, CA, CA, CA, CA, TM, Cadherin_C				Domains	CA, CA, CA, CA, CA, TM, Cadherin_C	CA, CA, CA, CA, CA, TM, Cadherin_C	CA, CA, CA, CA, CA, TM, Cadherin_C

## Sheet: CADHERIN1
		TMHMM				SMART
Cadh	Uniprot ID	Extra	TM		Cyto	Signal peptide	CA	EGF	LamG	Acyl_transf_1	TM	Cyto	Cadherin_C	Cadherin_C* (visual inspection)	Other (cytoplasmic)		PDZ
HsE-cad	P12830	1-708	-1	709-731	732-882	1-22	5	-	-	-	709-731	732-882	-1	-	-	Cadherin_C (732-879)	-
CiCDH	Q9NL47	1-620	-1	621-643	644-798	1-24	5	-	-	-	621-643	644-798	-1	-	-	Cadherin_C (645-795)	-
CiCDH2	F6WV54	1-190	-1	191-210	211-408	-	2	-	-	-	191-210	211-408	-1	-	-	Cadherin_C (213-376)	-1
BfCDH	C3ZBW0	1-2873	-1	-	-	1-32	18	2	2	-	-	-	-1	-	-	Cadherin_C (2710-2867)	-
BfCDH2*	C3ZLC2	1-775	-1	776-798	799-943	-	-	4	2	1	776-798	799-943	-1	-	-	Cadherin_C (799-938)	-
BfCDH3*	C3YXN1 [fragment Q75WV8]	1-129	-	-	-	-	-	-	-	-	-	1-129	-1	-	-	Cadherin_C (1-127)	-
BfCDH4*	C3XX25	1-2242	-1	2243-2265	2266-2655	-	20	-	-	-	2243-2265	2266-2655	-1	-	-	Cadherin_C (2317-2518)	-1
SpCDH	UPI0002652BE4	36-2625	-1	13-35, 2626-2648	1-12, 2649-2800	1-29	17	4	2	-	2626-2648	2649-2800	-1	-	-	Cadherin_C (2650-2800)	-
SpCDH2*	UPI0000E46DFB	1-2933	-1	2934-2956	2957-3342	-	27	-	-	-	2934-2956	2957-3342	-1	-	-	Cadherin_C (3076-3198)	-1
DmDE-cad	Q24298	71-1328	-1	48-70, 1329-1348	1-47, 1349-1507	-	7	1	1	-	1329-1348	1349-1507	-1	-	-	Cadherin_C (1349-1491)	-1
DmN-cad	O15943	44-2915	-1	21-43, 2916-2938	1-20, 2939-3097	-	17	4	2	-	2916-2938	2939-3097	-1	-	-	Cadherin_C (2940-3086)	-1
DmN2-cad	Q9VJB6	1-1741, 1807-2215	-1	1742-1764, 1784-1806	1765-1783	-	6	3	2	-	1784-1806	1807-2215	-1	-	-	Cadherin_C (1822-1972)	-1
CeHMR1	Q967F4	1-2778	-1	2779-2801	2802-2920	1-19	14	2	1	-	2779-2801	2802-2920	-1	-	-	Cadherin_C (2803-2920)	-
HvCDH1	UPI0002B4928B	1-2676	-	-	-	-	26	-	-	-	-	-	-	-	-	-	-
HvCDH2*	UPI0002B47A87	1-212	-1	213-235	236-530	-	-	-	1	-	213-235	236-530	-1	-	-	Cadherin_C (347-522)	-1
NvCDH1	A7SAP5	1-4149	-1	4150-4172	4173-4354	1-28	30	3	2	-	4150-4172	4173-4354	-1	-	-	Cadherin_C (4173-4352)	-
NvCDH2	A7RI52	1-4697	-	-	-	1-16	29	2	2	-	-	-	-1	-	-	-	-
NvCDH3	A7RQ19	1-3532	-1	3533-3555	3556-3766	1-27	24	3	2	-	3533-3555	3556-3766	-1	-	-	Cadherin_C (3556-3765)	-
TaCDH	B3RVM9 [full length]	30-4082	-1	7-29, 4083-4105	1-6, 4106-4280	1-26	32	3	2	-	4083-4105	4106-4280	-1	-	-	Cadherin_C (4106-4268)	-1
AqCDH	UPI00021A58AE [full length g13768.t1]	1-2690	-1	2691-2713	2714-3021	1-21	14	12	2	-	2691-2713	2714-3021	-	-1	-	-	-
OcCDH1	F6KG09 [fragment]	1-1396	-1	1397-1419	1420-1668	-	6	6	2	-	1397-1419	1420-1668	-1	-	-	Cadherin_C (1512-1621)	-
OcCDH2*	g2212.t1	1-206	-1	207-229	230-661	-	-	1	1	-	207-229	230-661	-1	-	-	Cadherin_C (533-641)	-
OcCDH3*	g7687.t1	1-297	-1	298-320	321-657	-	2	-	-	-	298-320	321-657	-	-1	-	-	-
* indicates a metazoan sequence named by us out of convenience

## Sheet: CADHERIN2
			TMHMM				SMART
Cadherin	Uniprot ID	Gene ID	Extra	TM		Cyto	Signal peptide	CA	CADG	EGF	EGF_2	EGF_Lam	LamG	Acyl_transf_1	DUF3497	GPS	HormR	IG	HH_signal	VWA	FN2	FN3	TSPN	TSP1	KU	Int_alpha	PA14	PSI	PKD	DUF1881	VWD	Cohesin	TNFR	FU	TIG	REJ	Calx-beta	CCP	TBC	LamNT	PbH1	ZnF_C2HC	WAP	TM	Cyto	Cadherin_C	Cadherin_C* (visual inspection)	Other (cytoplasmic)
MbCDH1	A9URA8	EDQ91892	1-1553	-1	1554-1576	1577-1786	1-16	6	-	1	-	-	-	-	-	-	-	-	-	-	-	-	-	-	-	-	-	-	-	-	1	-	-	-	-	-	-	-	-	-	-	-	-	1554-1576	1577-1786	-	-	-1	SH2 (1624-1714)
MbCDH2	A9V792	EDQ86473	1-1551	-1	1552-1574	1575-1784	1-17	6	-	1	-	-	-	-	-	-	-	-	-	-	-	-	-	-	-	-	-	-	-	-	1	-	-	-	-	-	-	-	-	-	-	-	-	1552-1574	1575-1784	-	-	-1	SH2 (1622-1712)
MbCDH3 (Hedgling)	A9V3G0	EDQ87807	1-1632	-	-	-	1-17	2	-	-	-	-	-	-	-	-	-	-	-	1	-	-	-	-	-	-	-	-	-	-	-	-	-	-	-	-	-	-	-	-	-	-	-	-	-	-	-	-	-
MbCDH4	A9V473	EDQ87656	1-1411	-	-	-	-	2	-	-	-	-	-	-	-	-	-	-	-	-	-	-	-	-	-	-	-	-	-	-	-	-	-	-	-	-	-	-	-	-	-	-	-	-	-	-	-	-	-
MbCDH5	A9V4E5	EDQ87601	29-5148	-1	9-28, 5149-5171	1-8, 5172-5317	-	30	-	-	-	-	-	-	-	-	-	-	-	-	-	-	-	-	-	-	-	-	-	-	-	-	-	-	-	-	-	-	-	-	-	-	-	5149-5171	5172-5317	-	-	-	-
MbCDH6	A9V4T0	EDQ87508	28-1222	-	5-27	1-4	1-33	8	-	-	-	-	-	-	-	-	-	-	-	-	-	-	-	-	-	-	-	-	-	-	-	-	-	-	-	-	-	-	-	-	-	-	-	-	-	-	-	-	-
MbCDH7	A9UQP1	EDQ93078	32-6489	-1	9-31, 6490-6512	1-8, 6513-7042	1-27	50	4	-	-	-	-	-	-	-	-	-	-	-	-	1	-	-	-	-	-	-	-	-	-	-	-	-	-	-	-	-	-	-	-	-	-	6490-6512	6513-7042	-	-	-1	PTPc (6694-6961)
MbCDH8 (Coherin)	A9V4S9	EDQ87507	1-7219, 7501-8735	-2	7220-7242, 7478-7500	7243-7477	-	24	-	-	-	-	-	-	-	-	-	-	-	-	-	-	-	-	-	-	-	-	-	-	-	2	-	-	-	-	-	-	-	-	-	-	-	7220-7242, 7478-7500	7243-7477	-	-	-	-
MbCDH9	A9UQR1	EDQ93091	30-3395	-	7-29	1-6	1-26	24	-	-	-	-	-	-	-	-	-	-	-	-	-	-	-	-	-	-	-	-	-	-	-	-	-	-	-	-	-	-	-	-	-	-	-	-	-	-	-	-	-
MbCDH10	A9V5Y4	EDQ87190	1-2664	-1	2665-2687	2688-2820	1-18	5	-	2	-	-	-	-	-	-	-	1	-	-	-	-	-	-	-	-	-	-	-	-	-	-	1	-	-	-	-	-	-	-	-	-	-	2665-2687	2688-2820	-	-	-	-
MbCDH11 (Hedgling)	A9V8M9	EDQ86112	1-4997	-1	4998-5020	5021-5417	1-16	2	-	1	-	-	-	-	-	-	-	-	-	1	-	-	-	-	-	-	-	-	-	-	-	-	28	6	-	-	-	-	-	-	-	-	-	4998-5020	5021-5417	-	-	-	-
MbCDH12	A9V8Y4	EDQ85956	23-1558	-1	5-22, 1559-1581	1-4, 1582-1794	1-20	5	-	1	-	-	-	-	-	-	-	-	-	-	-	-	-	-	-	-	-	-	-	-	1	-	-	-	1	-	-	-	-	-	-	-	-	1559-1581	1582-1794	-	-	-1	SH2 (1625-1713)
MbCDH13	A9V949	EDQ86066	1-6694	-1	6695-6717	6718-7041	-	16	-	2	-	-	-	-	-	-	-	-	-	-	-	-	-	-	-	-	-	-	-	-	-	-	-	-	-	1	7	-	-	-	-	-	-	6695-6717	6718-7041	-	-	-	-
MbCDH14	A9US46	EDQ91717	27-1779	-1	7-26, 1780-1802	1-6, 1803-1989	1-28	8	-	4	-	-	-	-	-	-	-	-	-	-	-	-	-	-	-	-	-	-	-	-	-	-	-	-	-	-	-	-	-	-	-	-	-	1780-1802	1803-1989	-	-	-	-
MbCDH15 (Hedgling)	A9V9N1	EDQ85698	1-1535	-1	1536-1558	1559-2014	1-20	2	-	8	-	-	-	-	-	-	-	-	-	1	-	-	-	-	-	-	-	-	-	-	-	-	-	-	-	-	-	-	-	-	-	-	-	1536-1558	1559-2014	-	-	-	-
MbCDH16	A9V9Y4	EDQ85567	1-4324, 4391-5589, 5648-5709	-5	4325-4347, 4368-4390, 5590-5612, 5625-5647, 5710-5732	4348-4367, 5613-5624, 5733-5741	1-24	15	-	9	-	-	-	-	-	-	-	-	-	-	-	-	-	-	-	-	-	-	-	-	-	-	-	-	-	-	-	3	-	-	-	-	-	4235-4347, 4368-4390, 5590-5612, 5625-5647, 5710-5732	4348-4367, 5613-5624, 5733-5741	-	-	-	-
MbCDH17	A9V1B8	EDQ88781	1-3560	-1	3561-3583	3584-3811	-	1	-	5	2	-	-	-	-	-	-	-	-	-	-	-	-	-	-	-	2	-	-	-	-	-	-	-	-	-	-	-	1	-	-	-	-	3561-3583	3584-3811	-	-	-	-
MbCDH18	A9VBI6	EDQ85069	1-9700	-1	9701-9723	9724-10110	1-20	58	-	-	-	-	-	-	-	-	-	-	-	-	-	-	-	-	1	-	-	-	-	-	-	-	-	-	-	-	-	-	-	-	-	-	-	9701-9723	9724-10110	-	-	-	-
MbCDH19	A9VBJ4	EDQ85109	1-5119	-	-	-	1-19	24	-	-	-	-	-	-	-	-	-	-	-	-	-	-	-	-	-	-	-	-	-	-	-	-	-	-	-	-	-	-	-	-	-	-	-	-	-	-	-	-	-
MbCDH20	A9VCE7	EDQ84772	1-3281	-1	3282-3304	3305-3349	-	1	-	6	1	-	-	-	-	-	-	-	-	-	-	-	-	-	-	-	4	-	-	-	-	-	-	-	1	-	-	-	-	-	-	-	-	3282-3304	3305-3349	-	-	-	-
MbCDH21 (Lefftyrin)	A9VDP0	EDQ84355	1-9411	-1	9412-9434	9435-10056	1-30	46	-	-	-	4	-	-	-	-	-	-	-	-	-	1	-	-	-	-	-	-	-	-	-	-	-	1	-	-	-	-	-	1	-	-	-	9412-9434	9435-10056	-	-	-1	PTPc (9644-9897)
MbCDH22	A9VE66	EDQ84177	1-4317	-1	4318-4340	4341-4580	-	1	-	8	2	-	-	-	-	-	-	-	-	-	-	-	-	-	-	-	8	-	-	-	-	-	-	-	1	-	-	-	-	-	-	-	-	4318-4340	4341-4580	-	-	-	-
MbCDH23	A9UZ53	EDQ89574	1-3885	-1	3886-3908	3909-4117	-	1	-	7	1	-	-	-	-	-	-	-	-	-	-	-	-	-	-	-	6	-	-	-	-	-	-	-	-	-	-	-	-	-	-	-	-	3886-3908	3909-4117	-	-	-	-
SrCDH1/2/12A	F2U8E8	PTSG_04390, EGD72656	1-1593	-1	1594-1616	1617-1838	1-20	4	-	1	-	-	-	-	-	-	-	-	-	-	-	-	-	-	-	-	-	-	-	-	1	-	-	-	-	-	-	-	-	-	-	-	-	1594-1616	1617-1838	-	-	-1	SH2 (1671-1759)
SrCDH1/2/12B	F2UGG0	PTSG_07827, EGD75710	30-1637	-1	7-29, 1638-1660	1-6, 1661-1886	1-24	3	-	2	-	-	-	-	-	-	-	-	-	-	-	-	-	-	-	-	-	-	-	-	1	-	-	-	-	-	-	-	-	-	-	-	-	1638-1660	1661-1886	-	-	-1	SH2 (1718-1806)
SrCDH1/2/12C	F2UD23	PTSG_05882, EGD74518	30-1622	-1	7-29, 1623-1645	1-6, 1646-1856	1-25	6	-	1	-	-	-	-	-	-	-	-	-	-	-	-	-	-	-	-	-	-	-	-	1	-	-	-	-	-	-	-	-	-	-	-	-	1623-1645	1646-1856	-	-	-1	SH2 (1690-1779)
SrCDH7	F2USU1	PTSG_11235, EGD81200	1-7481	-1	7482-7504	7505-8158	1-29	54	-	-	-	-	-	-	-	-	-	-	-	-	-	2	-	-	-	-	-	-	-	-	-	-	-	-	-	-	-	-	-	-	-	-	-	7482-7504	7505-8158	-	-	-1	PTPc (7807-8090)
SrCDH8 (Coherin)	F2U3Q1	PTSG_02915, EGD82245	1-7282	-1	7283-7302	7303-7553	-	30	-	-	-	-	-	-	-	-	-	-	-	-	-	-	-	-	-	-	-	-	-	-	-	-	-	-	-	-	-	-	-	-	-	-	-	7283-7302	7303-7553	-	-	-	-
SrCDH10A	F2TZ07	PTSG_01807, EGD78831	1-2636	-1	2637-2659	2660-2795	1-29	3	-	1	-	-	-	-	-	-	-	1	-	-	-	-	-	-	-	-	-	-	-	-	-	-	2	-	-	-	-	-	-	-	-	-	-	2637-2659	2660-2795	-	-	-	-
SrCDH10B	F2TZ15	PTSG_01815, EGD78839	30-2643	-1	7-29, 2644-2666	1-6, 2667-2821	1-28	3	-	1	-	-	-	-	-	-	-	1	-	-	-	-	-	-	-	-	-	-	-	-	-	-	2	-	-	-	-	-	-	-	-	-	-	2644-2666	2667-2821	-	-	-	-
SrCDH18	F2UJP7	PTSG_08442, EGD77346	44-9252	-1	21-43, 9253-9275	1-20, 9276-9674	1-44	57	-	-	-	-	-	-	-	-	-	-	-	-	-	-	-	-	1	-	-	-	-	-	-	-	-	-	-	-	-	-	-	-	-	-	-	9253-9275	9276-9674	-	-	-	-
SrCDH13	F2UFL8	PTSG_06655, EGD75586	44-6633	-1	21-43, 6634-6656	1-20, 6657-7004	1-37	7	-	2	-	-	-	-	-	-	-	-	-	-	-	-	-	-	-	-	-	-	-	-	-	-	-	-	-	-	12	-	-	-	2	-	-	6634-6656	6657-7004	-	-	-	-
SrCDH14A	F2U4J1	PTSG_03209, EGD82557	44-2146	-1	21-43, 2147-2169	1-20, 2170-2421	1-42	9	-	4	-	-	-	-	-	-	-	-	-	-	-	-	-	-	-	-	-	-	-	-	-	-	-	-	-	-	-	-	-	-	-	-	-	2147-2169	2170-2421	-	-	-	-
SrCDH14B	F2TZH8	PTSG_01973, EGD79002	44-870	-1	21-43, 871-893	1-20, 894-1024	1-43	4	-	2	-	-	-	-	-	-	-	-	-	-	-	-	-	-	-	-	-	-	-	-	-	-	-	-	-	-	-	-	-	-	-	-	-	871-893	894-1024	-	-	-	-
SrCDH15 (Hedgling)	F2TZJ3	PTSG_01986, EGD79017	1-1461, 1512-1763	-2	1462-1484, 1489-1511	1485-1488	1-19	3	-	4	-	-	-	-	-	-	-	-	-	1	-	-	-	-	-	-	-	-	-	-	-	-	-	-	-	-	-	-	-	-	-	-	-	1462-1484, 1489-1511	1485-1488	-	-	-	-
SrCDH21 (Lefftyrin)	F2UNP4	PTSG_12970, EGD79249	43-10593	-1	20-42	1-19	1-42	44	-	4	-	-	-	-	-	-	-	-	-	-	-	2	-	-	-	-	-	-	-	-	-	-	-	1	-	-	-	-	-	-	-	-	-	9811-9832	9833-10593	-	-	-1	PTPc (10100-10358)
SrCDHA†	F2UDL2	PTSG_06068, EGD74707	1-472	-1	473-495	496-609	1-27	1	-	-	-	-	-	-	-	-	-	-	-	-	-	-	-	-	-	-	-	-	-	-	-	-	-	-	-	-	-	-	-	-	-	-	-	473-495	496-609	-	-	-	-
SrCDHB†	F2UM21	PTSG_09047, EGD78170	112-926	-1	89-111	1-88	-	1	-	2	-	-	-	-	-	-	-	-	-	-	-	-	-	-	-	-	-	-	-	-	-	-	-	-	-	-	-	1	-	-	-	-	-	89-111	1-88	-	-	-	-
SrCDHC†	F2UBU7	PTSG_05657, EGD73963	1-1976	-1	1977-1999	2000-2254	1-20	2	-	-	-	-	-	-	-	-	-	-	-	-	-	-	-	-	-	-	-	-	-	-	-	-	-	-	-	-	-	-	-	-	-	-	-	1977-1999	2000-2254	-	-	-	-
SrCDHD†	F2UFV3	PTSG_06458, EGD75381	1-3612	-1	3613-3635	3636-3697	1-20	23	-	-	-	-	-	-	-	-	-	-	-	-	1	-	-	-	-	-	-	-	-	-	-	-	-	-	-	-	-	-	-	-	-	-	-	3613-3635	3636-3697	-	-	-	-
SrCDHE†	F2UI97	PTSG_08193, EGD76846	1-4769	-1	4770-4792	4793-5120	-	1	-	-	-	-	-	-	-	-	-	-	-	-	-	-	-	1	-	-	-	-	3	-	-	-	-	-	-	-	-	-	-	-	9	-	-	4770-4792	4793-5120	-	-	-	-
SrCDHF†	F2UFT1	PTSG_12444, EGD75359	1-12040	-1	12041-12063	12064-12309	1-25	1	-	-	-	-	-	-	-	-	-	-	-	-	-	8	-	-	-	-	-	-	1	-	-	-	-	-	5	-	-	-	-	-	-	-	-	12041-12063	12064-12309	-	-	-	-
SrCDHG†	F2UM22	PTSG_09048, EGD78171	1-408	-	-	-	1-28	1	-	-	-	-	-	-	-	-	-	-	-	-	-	-	-	-	-	-	-	-	-	-	-	-	-	-	-	-	-	-	-	-	-	-	-	-	-	-	-	-	-
SrCDHH†	F2U0I9	PTSG_01501, EGD80917	1-565	-	-	-	-	2	-	1	-	-	-	-	-	-	-	-	-	-	-	-	-	-	-	-	-	-	-	-	-	-	-	-	-	-	-	-	-	-	-	-	-	-	-	-	-	-	-
SrCDHI†	F2UFX6	PTSG_06479, EGD75404	1-597	-	-	-	-	1	-	2	-	-	-	-	-	-	-	-	-	-	-	-	-	-	-	-	-	-	-	-	-	-	-	-	-	-	-	-	-	-	-	-	-	-	-	-	-	-	-
SrCDHJ†	F2UFX7	PTSG_06480, EGD75405	1-843	-	-	-	-	4	-	-	-	-	-	-	-	-	-	-	-	-	-	-	-	-	-	-	-	-	-	-	-	-	-	-	-	-	-	-	-	-	-	-	-	-	-	-	-	-	-
SrCDHK†	F2ULT7	PTSG_08964, EGD78086	44-996	-	21-43	1-20	1-54	4	-	-	-	-	-	-	-	-	-	-	-	-	-	-	-	-	-	-	-	-	-	-	-	-	-	-	-	-	-	-	-	-	-	-	-	-	-	-	-	-	-
SrCDHL†	F2U0F1	PTSG_01465, EGD80879	1-2239	-	-	-	-	5	-	2	-	-	-	-	-	-	-	-	-	-	-	-	-	-	-	-	-	-	-	-	-	-	-	-	-	-	-	-	-	-	-	1	-	-	-	-	-	-	-
SrCDHM†	F2UDH2	PTSG_12381, EGD74667	1-2415	-	-	-	-	9	-	1	-	-	-	-	-	-	-	-	-	-	-	-	-	-	-	-	-	-	-	-	-	-	-	-	-	-	-	-	-	-	-	-	-	-	-	-	-	-	-
SrCDHN†	F2UEM4	PTSG_06730, EGD75074	1-6376	-	-	-	-	25	-	8	-	-	-	-	-	-	-	-	-	-	-	-	-	-	-	-	-	-	-	-	-	-	-	-	-	-	-	1	-	-	-	-	-	-	-	-	-	-	-
SrCDHO†	F2UDT3	PTSG_07016, EGD74783	1-8457	-	-	-	1-26	30	-	-	-	-	1	-	-	-	-	-	-	-	-	-	1	-	-	-	-	-	-	-	-	-	-	-	-	-	-	-	-	-	-	-	1	-	-	-	-	-	-
SrCDHP†	F2TZE6	PTSG_11807, EGD78970	30-2673	-	7-29	1-6	1-28	2	-	-	-	-	-	-	-	-	-	-	1	1	-	-	-	-	-	-	-	-	-	-	-	-	17	5	-	-	-	-	-	-	-	-	-	-	-	-	-	-	-
CoCDH14	S4ACY4	CAOG_08574, EPH53634	44-2012	-1	21-43, 2103-2125	1-20, 2126-2208	1-36	10	1	2	-	-	-	-	-	-	-	-	-	-	-	-	-	-	-	-	-	-	-	-	-	-	-	-	-	-	-	-	-	-	-	-	-	2103-2125	2126-2208	-	-	-	-
CoCDH?	E9CEE8	CAOG_06566, EFW41434	1-1295	-1	7-29, 1296-1318	1-6, 1319-1485	1-29	-	2	-	-	-	-	-	-	-	-	-	-	-	-	-	-	-	-	-	-	-	-	-	-	-	-	-	-	-	-	-	-	-	-	-	-	1296-1318	1319-1485	-	-	-	-
TtCDH?	-	AMSG_00600	27-16619	-	7-26	1-6	1-28	28	5	6	-	-	-	-	-	-	-	-	-	-	-	-	-	-	-	-	4	1	15	-	-	-	-	-	-	-	-	-	-	-	-	-	-	-	-	-	-	-	-
TtCDH?	-	AMSG_08522	1-866	-1	867-889	890-904	-	1	-	-	-	-	-	-	-	-	-	-	-	-	-	-	-	-	-	3	-	-	-	-	-	-	-	-	-	-	-	-	-	-	-	-	-	867-889	890-904	-	-	-	-
DdCDH-like	P54657	-	1-213	-	-	-	-	-	-	-	-	-	-	-	-	-	-	-	-	-	-	-	-	-	-	-	-	-	-	1	-	-	-	-	-	-	-	-	-	-	-	-	-	-	-	-	-	-	-
"†" indicates a protozoan sequence named by us out of convenience
[truncated: 1 more columns]
