# Supplementary material for: Pre-metazoan origins and evolution of the cadherin adhesome
Source: Biol Open. 2014 Nov 13;3(12):1183–95. doi: 10.1242/bio.20149761 (PMC4265756; doi:10.1242/bio.20149761)
Supplement: Supplementary Material [file supp_bio.20149761_Table_S5.xlsx]

## Sheet: CATENIN1
Red shading indicates the BLAST search of species of origin
Yellow indicates a sequence identified by its domains or re-BLAST against humans as unrelated to the catenins or Aardvark
*Only Max bit score and total length of Query coverage (rather than %) are reported
Species	Query	BLAST	Homo sapiens	Dictyostelium discoideum	Salpingoeca rosetta	Monosiga brevicollis	Capsaspora owczarzaki	Sphaeroforma arctica*	Saccharomyces cerevisiae	Volvox carteri
Homo sapiens	CTNNB1 (P35222)	Top hit	CTNNB1 (P35222)	AARA (Q54I71)	F2UKU7	A9V3Y3 [fragment]	E9C9E0	SARC_00812	VAC8P (C7GX30)	D8UB52 [fragment]
		SMART domains	ARM, ARM, ARM, ARM, ARM, ARM, ARM, ARM, ARM, ARM, ARM, ARM	FBOX, ARM, ARM, ARM, ARM, ARM, ARM	ARM, ARM, ARM, ARM, ARM, ARM, ARM, ARM, ARM, ARM, ARM	ARM, ARM, ARM, ARM, ARM, ARM, ARM, ARM, ARM, ARM	IBB, ARM, ARM, ARM, ARM, ARM, ARM, ARM, ARM	IBB, ARM, ARM, ARM, ARM, ARM, ARM, ARM, ARM	ARM, ARM, ARM, ARM, ARM, ARM, ARM, ARM, ARM	ARM, ARM, ARM, ARM, ARM, ARM, ARM, ARM, ARM, ARM, ARM, ARM
		Max/Total bit score	1617/1617	49.3/87.4	53.1/187	40/78.2	39.3/75.1	39.7	58.5/160	115/189
		E-value	0	5e-06	6e-09	0.002	0.003	0.034	2e-09	7e-27
		Query coverage	1	0.44	0.65	0.59	0.48	404	0.52	0.65
	JUP (P14923)	Top hit	JUP (P14923)	AARA (Q54I71)	F2UHX6	A9V9U5	E9C9E0	SARC_02135	VAC8P (C7GX30)	D8UB52 [fragment]
		SMART domains	ARM, ARM, ARM, ARM, ARM, ARM, ARM, ARM, ARM, ARM, ARM, ARM	FBOX, ARM, ARM, ARM, ARM, ARM, ARM	ARM, ARM, ARM, ARM, ARM, ARM, ARM	ARM, ARM, ARM, ARM, NUC130_3NT, SDA1	IBB, ARM, ARM, ARM, ARM, ARM, ARM, ARM, ARM	IBB, ARM, ARM, ARM, ARM, ARM, ARM, ARM, ARM	ARM, ARM, ARM, ARM, ARM, ARM, ARM, ARM, ARM	ARM, ARM, ARM, ARM, ARM, ARM, ARM, ARM, ARM, ARM, ARM, ARM
		Max/Total bit score	1539/1539	49.3/90.1	54.3/54.3	40.0/40.0	35.4/62.0	37	59.3/191	93.2/240
		E-value	0	5e-06	1e-07	0.003	0.001	0.19	1e-09	8e-20
		Query coverage	1	0.45	0.39	0.26	0.21	76	0.53	0.68
	CTNND1 (O60716)	Top hit	CTNND1 (O60716)	Q76P29	F2UQB1	A9V4W2 (KPNA2)	E9BZQ6 (HEATR3?)	SARC_02135	SRS2 (C7GR22)	D8TZZ7
		SMART domains	ARM, ARM, ARM, ARM, ARM, ARM, ARM	IBB, ARM, ARM, ARM, ARM, ARM, ARM, ARM, ARM	ARM, ARM, ARM, ARM, ARM, ARM	ARM, ARM, ARM, ARM, ARM	ARM	IBB, ARM, ARM, ARM, ARM, ARM, ARM, ARM, ARM	UvrD-helicase	ARM, ARM, ARM, ARM, ARM, ARM, ARM, BTB
		Max/Total bit score	2006/2006	37.7/70.1	40.8/40.8	44.7/44.7	33.5/33.5	42.4	35.4/35.4	56.6/87.0
		E-value	0	0.021	0.003	0.0001	0.32	0.0062	0.042	3e-08
		Query coverage	1	0.12	0.21	0.11	0.13	119	0.03	0.13
	CTNND2 (Q9UQB3)	Top hit	CTNND2 (Q9UQB3)	GXCC (Q54P24)	F2UQB1	A9V4W2 (KPNA2)	E9CA59	SARC_00812	VAC8P (C7GX30)	D8UB52 [fragment]
		SMART domains	ARM, ARM, ARM, ARM, ARM, ARM, ARM	ARM, ARM, ARM, ARM, ARM, RhoGEF, PH	ARM, ARM, ARM, ARM, ARM, ARM	ARM, ARM, ARM, ARM, ARM	ARM, ARM, ARM	IBB, ARM, ARM, ARM, ARM, ARM, ARM, ARM, ARM	ARM, ARM, ARM, ARM, ARM, ARM, ARM, ARM, ARM	ARM, ARM, ARM, ARM, ARM, ARM, ARM, ARM, ARM, ARM, ARM, ARM
		Max/Total bit score	2521/2521	38.9/38.9	61.2/61.2	45.8/81.6	36.2/36.2	37	40.4/78.2	60.1/307
		E-value	0	0.014	1e-09	3e-06	0.049	0.37	0.001	3e-09
		Query coverage	1	0.1	0.19	0.07	0.06	148	0.36	0.1
	ARVCF (O00192)	Top hit	ARVCF (O00192)	Q54VU5	F2TVE2	A9USV1	E9BZ36 (KPNA3)	SARC_11254	VAC8P (C7GX30)	D8TZZ7
		SMART domains	ARM, ARM, ARM, ARM, ARM, ARM, ARM	STYKc, ARM, ARM, ARM	ARM	-	ARM, ARM, ARM, ARM, ARM, ARM	ARM, ARM, ARM, ARM	ARM, ARM, ARM, ARM, ARM, ARM, ARM, ARM, ARM	ARM, ARM, ARM, ARM, ARM, ARM, ARM, BTB
		Max/Total bit score	1943/1943	45.1/45.1	48.1/48.1	41.6/113	37.4/99.3	47.8	38.1/136	63.5/138
		E-value	0	0.0001	2e-05	0.001	0.021	0.00015	0.005	3e-10
		Query coverage	1	0.11	0.26	0.17	0.11	199	0.21	0.24
	PKP4 (Q99569)	Top hit	PKP4 (Q99569)	Q76P29	F2UQB1	A9V4W2 (KPNA2)	E9CB34	SARC_00812	VAC8P (C7GX30)	D8UB52 [fragment]
		SMART domains	ARM, ARM, ARM, ARM, ARM, ARM, ARM	IBB, ARM, ARM, ARM, ARM, ARM, ARM, ARM, ARM	ARM, ARM, ARM, ARM, ARM, ARM	ARM, ARM, ARM, ARM, ARM	Pkinase	IBB, ARM, ARM, ARM, ARM, ARM, ARM, ARM, ARM	ARM, ARM, ARM, ARM, ARM, ARM, ARM, ARM, ARM	ARM, ARM, ARM, ARM, ARM, ARM, ARM, ARM, ARM, ARM, ARM, ARM
		Max/Total bit score	2464/2464	39.3/74.3	52/110	48.1/78.2	35.8/35.8	42	47.0/164	62.4/330
		E-value	0	0.009	1e-06	1e-05	0.061	0.011	1e-05	7e-10
		Query coverage	1	0.14	0.36	0.1	0.08	213	0.26	0.33
	PKP1 (Q13835)	Top hit	PKP1 (Q13835)	ARMC8 (Q55D97)	F2U4B9	A9USV1	E9C973 (KPNA6)	SARC_10302 (RAP1GDS1)	VAC8P (C7GX30)	D8UB52 [fragment]
		SMART domains	ARM, ARM, ARM, ARM, ARM, ARM, ARM	ARM, ARM, ARM, ARM, ARM, ARM, ARM	-	-	IBB, ARM, ARM, ARM, ARM, ARM, ARM, ARM, ARM	ARM, ARM, ARM, ARM, ARM	ARM, ARM, ARM, ARM, ARM, ARM, ARM, ARM, ARM	ARM, ARM, ARM, ARM, ARM, ARM, ARM, ARM, ARM, ARM, ARM, ARM
		Max/Total bit score	1553/1553	31.6/31.6	51.2/51.2	43.9/43.9	41.6/41.6	31.6	47.4/140	67.4/239
		E-value	0	1.4	2e-06	0.0001	0.0007	7.17	6e-06	1e-11
		Query coverage	1	0.14	0.17	0.17	0.13	125	0.3	0.5
	PKP2 (Q99959)	Top hit	PKP2 (Q99959)	AARA (Q54I71)	F2UQ79	A9V310	E9CCQ5	-	C7GNR2	D8TZZ7
		SMART domains	ARM, ARM, ARM, ARM, ARM, ARM	FBOX, ARM, ARM, ARM, ARM, ARM, ARM	ARM, ARM, ARM, ARM, ARM	RasGEFN, RasGEF, RVT_1	ARM, ARM, ARM, ARM, ARM, ARM, ARM	-	DAO, ETF_QO	ARM, ARM, ARM, ARM, ARM, ARM, ARM, BTB
		Max/Total bit score	1828/1828	44.3/78.6	42.7/77.0	31.2/31.2	33.5/33.5	-	29.6/29.6	51.2/76.2
		E-value	0	0.0002	0.0006	1.6	0.31	-	0.045	3e-08
		Query coverage	1	0.35	0.07	0.09	0.1	-	0.08	0.1
	PKP3 (Q9Y446)	Top hit	PKP3 (Q9Y446)	Q55FL4	F2UQB1	A9USV1	E9CCQ5	SARC_11254	VAC8P (C7GX30)	D8TZZ7
		SMART domains	ARM, ARM, ARM	FYVE, ARM, ARM, ARM, ARM	ARM, ARM, ARM, ARM, ARM, ARM	-	ARM, ARM, ARM, ARM, ARM, ARM, ARM	ARM, ARM, ARM, ARM	ARM, ARM, ARM, ARM, ARM, ARM, ARM, ARM, ARM	ARM, ARM, ARM, ARM, ARM, ARM, ARM, BTB
		Max/Total bit score	1617/1617	36.6/36.6	43.5/72.8	40/73.2	37.4/37.4	32.73	39.3/72.0	56.6/88.6
		E-value	0	0.034	1e-05	0.002	0.017	4.02	0.002	3e-08
		Query coverage	1	0.11	0.29	0.23	0.18	117	0.18	0.15
	ARMC6 (Q6NXE6)	Top hit	ARMC6 (Q6NXE6)	AARA (Q54I71)	F2U923	A9UQ41	E9CDB8	SARC_07811	VAC8P (C7GX30)	D8TZJ8
		SMART domains	ARM, ARM, ARM, ARM, ARM, ARM	FBOX, ARM, ARM, ARM, ARM, ARM, ARM	ARM, ARM, ARM	ARM, ARM, ARM, ARM	-	WD40	ARM, ARM, ARM, ARM, ARM, ARM, ARM, ARM, ARM	-
		Max/Total bit score	1026/1026	87.4/151	301/301	296/296	110/145	57	35.0/95.5	137/137
		E-value	0	2e-18	1e-95	8e-94	3e-26	9.78e-08	0.022	3e-35
		Query coverage	1	0.69	0.93	0.93	0.59	137	0.59	0.9
	ARMC4 (Q5T2S8)	Top hit	ARMC4 (Q5T2S8)	GXCC (Q54P24)	F2UKU7	A9V3Y3	E9C7A9 (RAP1GDS1)	SARC_02135	VAC8P (C7GX30)	D8UB52 [fragment]
		SMART domains	ARM, ARM, ARM, ARM, ARM, ARM, ARM, ARM, ARM, ARM, ARM, ARM, ARM	ARM, ARM, ARM, ARM, ARM, RhoGEF, PH	ARM, ARM, ARM, ARM, ARM, ARM, ARM, ARM, ARM, ARM, ARM	ARM, ARM, ARM, ARM, ARM, ARM, ARM, ARM, ARM, ARM	ARM, ARM, ARM, ARM, ARM, ARM	IBB, ARM, ARM, ARM, ARM, ARM, ARM, ARM, ARM	ARM, ARM, ARM, ARM, ARM, ARM, ARM, ARM, ARM	ARM, ARM, ARM, ARM, ARM, ARM, ARM, ARM, ARM, ARM, ARM, ARM
		Max/Total bit score	2146/2146	49.7/196	758/758	447/560	52.8/92.0	58.5	69.3/224	125/423
		E-value	0	6e-06	0	1e-145	4e-07	8.31e-08	1e-12	5e-30
		Query coverage	1	0.51	0.98	0.52	0.33	342	0.56	0.52
	ARMC8 (Q8IUR7)	Top hit	ARMC8 (Q8IUR7)	ARMC8 (Q55D97)	F2UI27	A9UQ91	E9CCQ5	SARC_11254	VID28P (C7GSF9)	D8UB52 [fragment]
		SMART domains	ARM, ARM, ARM, ARM, ARM, ARM, ARM, ARM, ARM	ARM, ARM, ARM, ARM, ARM, ARM, ARM	IBB, ARM, ARM, ARM, ARM, ARM, ARM, ARM, ARM	IBB, ARM, ARM, ARM, ARM, ARM, ARM, ARM, ARM	ARM, ARM, ARM, ARM, ARM, ARM, ARM	ARM, ARM, ARM, ARM	-	ARM, ARM, ARM, ARM, ARM, ARM, ARM, ARM, ARM, ARM, ARM, ARM
		Max/Total bit score	1383/1383	197/238	39.3/179	50.1/201	196/196	181.4	40.4/40.4	44.3/77.0
		E-value	0	7e-54	0.005	1e-06	1e-53	5.6e-45	3e-05	0.0001
		Query coverage	1	0.88	0.75	0.93	0.96	329	0.32	0.33
	APC (P25054)	Top hit	APC (P25054)	Q54BU8	F2UHX6	A9UQ41	E9CE82	-	ESC8P (C7GQW5)	D8UB52 [fragment]
		SMART domains	Suppressor_APC, ARM, ARM, ARM, ARM, ARM, ARM, ARM, APC_15aa, APC_15aa, APC_15aa, APC_15aa, APC_crr, APC_crr, APC_crr, SAMP, APC_crr, SAMP, APC_crr, APC_crr, APC_crr, SAMP, APC_basic, EB1_binding	BRCA-2_helical, BRCA-2_OB1, BRCA-2_OB1	ARM, ARM, ARM, ARM, ARM, ARM, ARM	ARM, ARM, ARM, ARM	-	-	-	ARM, ARM, ARM, ARM, ARM, ARM, ARM, ARM, ARM, ARM, ARM, ARM
		Max/Total bit score	5853/5853	30.8/30.8	47.8/113	38.1/68.9	31.6/31.6	-	36.6/36/6	51.6/184
		E-value	0	9.5	6e-05	0.041	3.9	-	0.051	4e-06
		Query coverage	1	0.03	0.09	0.07	0.05	-	0.03	0.16
	SARM1 (Q6SZW1)	Top hit	SARM1 (Q6SZW1)	Q54XT3	F2TXT7	A9V9A7	E9CAQ0	-	VAC8P (C7GX30)	D8TTM6
		SMART domains	SAM, SAM, TIR	SAM, AAA	S_TKc, SAM	LRR, LRR, LRR, LRR, SAM	SAM, C1	-	ARM, ARM, ARM, ARM, ARM, ARM, ARM, ARM, ARM	WD40, WD40, WD40, WD40, WD40, WD40
		Max/Total bit score	1466/1466	42.4/42.4	46.2/46.2	53.1/95.9	51.6/51.6	-	54.3/54.3	44.7/44/7
		E-value	0	0.0008	5e-05	1e-07	7e-07	-	4e-08	0.0001
		Query coverage	1	0.09	0.36	0.16	0.09	-	0.24	0.14
Dictyostelium discoideum	AARA (Q54I71)	Top hit	ARMC6 (Q6NXE6)	AARA (Q54I71)	F2UQB1	A9UQ41	E9CA59	SARC_01382	VAC8P (C7GX30)	D8UB52 [fragment]
		SMART domains	ARM, ARM, ARM, ARM, ARM, ARM	FBOX, ARM, ARM, ARM, ARM, ARM, ARM	ARM, ARM, ARM, ARM, ARM, ARM	ARM, ARM, ARM, ARM	ARM, ARM, ARM	-	ARM, ARM, ARM, ARM, ARM, ARM, ARM, ARM, ARM	ARM, ARM, ARM, ARM, ARM, ARM, ARM, ARM, ARM, ARM, ARM, ARM
		Max/Total bit score	84.0/153	1521/1521	190/356	65.9/105	101/338	103.2	75.5/199	90.1/386
		E-value	5e-18	0	3e-52	2e-11	1e-22	2.27e-21	1e-14	3e-20
		Query coverage	0.42	1	0.47	0.42	0.43	199	0.34	0.41
	ARMC8 (Q55D97)	Top hit	ARMC8 (Q8IUR7)	ARMC8 (Q55D97)	F2TW86	A9UPC8 [fragment] (KPNA6)	E9CCQ5	SARC_11254	SRP1P (C7GTG1)	D8UB52 [fragment]
		SMART domains	ARM, ARM, ARM, ARM, ARM, ARM, ARM, ARM, ARM	ARM, ARM, ARM, ARM, ARM, ARM, ARM	-	ARM, ARM, ARM, ARM, ARM, ARM, ARM	ARM, ARM, ARM, ARM, ARM, ARM, ARM	ARM, ARM, ARM, ARM	IBB, ARM, ARM, ARM, ARM, ARM, ARM, ARM, ARM	ARM, ARM, ARM, ARM, ARM, ARM, ARM, ARM, ARM, ARM, ARM, ARM
		Max/Total bit score	199/199	1403/1403	49.7/49.7	48.1/82.8	282/340	221.5	58.5/208	54.7/224
		E-value	2e-53	0	4e-06	6e-06	2e-83	0	2e-09	3e-09
		Query coverage	0.87	0.92	0.43	0.45	0.67	329	0.67	0.57
Salpingoeca rosetta	F2TVE2	Top hit	ARVCF (O00192)	AARA (Q54I71)	F2TVE2	A9US16	E9C534 (HECTD1?)	SARC_02135	VAC8P (C7GX30)	D8TQE1
		SMART domains	ARM, ARM, ARM, ARM, ARM, ARM, ARM	FBOX, ARM, ARM, ARM, ARM, ARM, ARM	ARM	-	ARM, ARM, ARM, ARM, ARM, ARM, ARM, TIR	IBB, ARM, ARM, ARM, ARM, ARM, ARM, ARM, ARM	ARM, ARM, ARM, ARM, ARM, ARM, ARM, ARM, ARM	DFP, ARM, ARM, ARM, ARM, TIR, SAM
		Max/Total bit score	48.5/48.5	31.6/31.6	1639/1639	108/166	47.0/47.0	37.4	30.8/58.1	196/196
		E-value	0.0001	1.5	0	7e-27	2e-05	0.16	1.5	3e-52
		Query coverage	0.3	0.21	1	0.26	0.11	109	0.16	0.56
	F2TVU0	Top hit	PKP4 (Q99569)	AARA (Q54I71)	F2TVU0	A9US16	E9BZ36 (KPNA3)	SARC_09736 (GRIP1???)	SPC42 (C7GP31)	D8TQE1
		SMART domains	ARM, ARM, ARM, ARM, ARM, ARM, ARM	FBOX, ARM, ARM, ARM, ARM, ARM, ARM	-	-	ARM, ARM, ARM, ARM, ARM, ARM	-	Spc42p	DFP, ARM, ARM, ARM, ARM, TIR, SAM
		Max/Total bit score	43.9/43.9	33.1/33.1	1618/1618	65.9/120	37.4/37.4	31.6	30.0/30.0	136/136
		E-value	0.002	0.51	0	2e-11	0.017	7.62	1.3	6e-33
		Query coverage	0.12	0.07	1	0.22	0.11	109	0.07	0.5
	F2TXA0	Top hit	PKP3 (Q9Y446)	TIRA (Q54HT1)	F2TXA0	A9VAD9 (SVEP1?)	E9C534 (HECTD1?)	-	TEL1P (C7GSF6)	D8TQE1
		SMART domains	ARM, ARM, ARM	BRCT, RCC1, ANK, ANK, TIR	TIR	-	ARM, ARM, ARM, ARM, ARM, ARM, ARM, TIR	-	TAN, PI3Kc	DFP, ARM, ARM, ARM, ARM, TIR, SAM
		Max/Total bit score	34.3/34.3	34.3/34.3	1331/1331	89.0/89.0	49.3/49.3	-	33.1/33.1	170/170
		E-value	1.7	0.18	0	3e-20	3e-06	-	0.002	2e-44
		Query coverage	0.08	0.19	1	0.2	0.27	-	0.13	0.48
	F2UDS7	Top hit	-	MDN1 (Q869L3)	F2UDS7	A9VAD9 (SVEP1?)	E9C534 (HECTD1?)	-	YAP6P (C7GTJ4)	D8TQE1
		SMART domains	-	AAA, AAA, AAA, AAA, AAA, AAA, AAA, AAA_5, VWA	-	-	ARM, ARM, ARM, ARM, ARM, ARM, ARM, TIR	-	BRLZ	DFP, ARM, ARM, ARM, ARM, TIR, SAM
		Max/Total bit score	-	31.2/31.2	2331/2331	90.5/90.5	45.4/77.0	-	29.6/29.6	108/163
		E-value	-	3.1	0	8e-19	0.0001	-	2.4	4e-24
		Query coverage	-	0.06	1	0.09	0.15	-	0.05	0.21
	F2UHX6	Top hit	ARMC6 (Q6NXE6)	AARA (Q54I71)	F2UHX6	A9V801	E9CA59	SARC_01382	VAC8P (C7GX30)	D8UB52 [fragment]
		SMART domains	ARM, ARM, ARM, ARM, ARM, ARM	FBOX, ARM, ARM, ARM, ARM, ARM, ARM	ARM, ARM, ARM, ARM, ARM, ARM, ARM	ANK, ANK, ANK, TM, TM	ARM, ARM, ARM	-	ARM, ARM, ARM, ARM, ARM, ARM, ARM, ARM, ARM	ARM, ARM, ARM, ARM, ARM, ARM, ARM, ARM, ARM, ARM, ARM, ARM
		Max/Total bit score	84/210	158/629	1808/1808	103/103	92.0/348	93.2	46.6/89.3	77.0/230
		E-value	1e-15	5e-40	0	1e-23	2e-19	2.55e-18	1e-05	6e-16
		Query coverage	0.5	0.53	1	0.16	0.55	252	0.24	0.39
	F2UNI1	Top hit	ARMC6 (Q6NXE6)	AARA (Q54I71)	F2UNI1	A9V801	E9CA59	SARC_01383	VAC8P (C7GX30)	D8UB52 [fragment]
		SMART domains	ARM, ARM, ARM, ARM, ARM, ARM	FBOX, ARM, ARM, ARM, ARM, ARM, ARM	ARM, ARM, ARM	ANK, ANK, ANK, TM, TM	ARM, ARM, ARM	ARM, ARM, ARM	ARM, ARM, ARM, ARM, ARM, ARM, ARM, ARM, ARM	ARM, ARM, ARM, ARM, ARM, ARM, ARM, ARM, ARM, ARM, ARM, ARM
		Max/Total bit score	52.4/145	97.8/424	839/839	122/122	77.8/180	55.1	52.4/93.6	56.2/286
		E-value	2e-06	5e-22	0	5e-31	9e-16	2.9e-07	7e-08	1e-08
		Query coverage	0.41	0.52	1	0.27	0.48	97	0.44	0.32
	F2UQB1	Top hit	ARMC6 (Q6NXE6)	AARA (Q54I71)	F2UQB1	A9V801	E9CA59	SARC_01382	VAC8P (C7GX30)	D8UB52 [fragment]
		SMART domains	ARM, ARM, ARM, ARM, ARM, ARM	FBOX, ARM, ARM, ARM, ARM, ARM, ARM	ARM, ARM, ARM, ARM, ARM, ARM	ANK, ANK, ANK, TM, TM	ARM, ARM, ARM	-	ARM, ARM, ARM, ARM, ARM, ARM, ARM, ARM, ARM	ARM, ARM, ARM, ARM, ARM, ARM, ARM, ARM, ARM, ARM, ARM, ARM
		Max/Total bit score	87.4/159	198/372	1067/1067	122/122	109/293	92	79.0/115	108/558
		E-value	2e-17	4e-55	0	9e-31	9e-26	3.54e-18	4e-16	8e-27
		Query coverage	0.6	0.69	1	0.24	0.62	260	0.47	0.62
	F2UQ79	Top hit	ARMC6 (Q6NXE6)	AARA (Q54I71)	F2UQ79	A9V801	E9CA59	SARC_01382	VAC8P (C7GX30)	D8UB52 [fragment]
		SMART domains	ARM, ARM, ARM, ARM, ARM, ARM	FBOX, ARM, ARM, ARM, ARM, ARM, ARM	ARM, ARM, ARM, ARM, ARM	ANK, ANK, ANK, TM, TM	ARM, ARM, ARM	-	ARM, ARM, ARM, ARM, ARM, ARM, ARM, ARM, ARM	ARM, ARM, ARM, ARM, ARM, ARM, ARM, ARM, ARM, ARM, ARM, ARM
		Max/Total bit score	78.6/207	163/445	987/987	125/125	105/273	99.4	51.2/101	100/175
		E-value	7e-15	2e-43	0	7e-32	2e-24	1.68e-20	2e-07	1e-22
		Query coverage	0.53	0.59	1	0.23	0.59	313	0.46	0.58
	F2UQC3	Top hit	ARMC6 (Q6NXE6)	AARA (Q54I71)	F2UQC3	A9V801	E9CA59	SARC_01382	VAC8P (C7GX30)	D8UB52 [fragment]
		SMART domains	ARM, ARM, ARM, ARM, ARM, ARM	FBOX, ARM, ARM, ARM, ARM, ARM, ARM	ARM, ARM, ARM, ARM, ARM, ARM	ANK, ANK, ANK, TM, TM	ARM, ARM, ARM	-	ARM, ARM, ARM, ARM, ARM, ARM, ARM, ARM, ARM	ARM, ARM, ARM, ARM, ARM, ARM, ARM, ARM, ARM, ARM, ARM, ARM
		Max/Total bit score	84.7/221	181/647	1125/1125	123/123	87.4/227	87.4	57.8/105	94.0/506
		E-value	2e-16	3e-49	0	9e-31	3e-18	9.3e-17	2e-09	2e-20
		Query coverage	0.54	0.62	1	0.23	0.67	221	0.5	0.58
	F2UHT4	Top hit	ARMC6 (Q6NXE6)	AARA (Q54I71)	F2UHT4	A9V801	E9CA59	SARC_01383	VAC8P (C7GX30)	D8UB52 [fragment]
		SMART domains	ARM, ARM, ARM, ARM, ARM, ARM	FBOX, ARM, ARM, ARM, ARM, ARM, ARM	ARM, ARM, ARM, ARM, ARM, ARM, ARM	ANK, ANK, ANK, TM, TM	ARM, ARM, ARM	ARM, ARM, ARM	ARM, ARM, ARM, ARM, ARM, ARM, ARM, ARM, ARM	ARM, ARM, ARM, ARM, ARM, ARM, ARM, ARM, ARM, ARM, ARM, ARM
		Max/Total bit score	73.6/292	111/526	2128/2128	87.0/87.0	65.5/296	53.5	41.2/136	75.9/129
		E-value	2e-12	5e-25	0	5e-18	7e-11	2.83e-06	0.0007	4e-14
		Query coverage	0.55	0.63	1	0.11	0.56	178	0.57	0.46
	F2ULR6	Top hit	ARMC6 (Q6NXE6)	AARA (Q54I71)	F2ULR6	A9UQ41	E9CA59	SARC_01383	VAC8P (C7GX30)	D8UB52 [fragment]
		SMART domains	ARM, ARM, ARM, ARM, ARM, ARM	FBOX, ARM, ARM, ARM, ARM, ARM, ARM	ARM, ARM, ARM	ARM, ARM, ARM, ARM	ARM, ARM, ARM	ARM, ARM, ARM	ARM, ARM, ARM, ARM, ARM, ARM, ARM, ARM, ARM	ARM, ARM, ARM, ARM, ARM, ARM, ARM, ARM, ARM, ARM, ARM, ARM
		Max/Total bit score	52.4/215	123/400	853/853	56.6/186	64.7/104	72.0	44.7/75.5	43.9/43.9
		E-value	5e-07	2e-30	0	6e-09	2e-11	2.84e-12	0.0001	8e-05
		Query coverage	0.78	0.82	1	0.82	0.58	197	0.4	0.49
	F2ULR7	Top hit	ARMC6 (Q6NXE6)	AARA (Q54I71)	F2ULR7	A9V841	E9CA59	SARC_02298	VAC8P (C7GX30)	D8U6X0
		SMART domains	ARM, ARM, ARM, ARM, ARM, ARM	FBOX, ARM, ARM, ARM, ARM, ARM, ARM	ARM, ARM, ARM	ARM, ARM, ARM, ARM, ARM	ARM, ARM, ARM	ARM, ARM, ARM	ARM, ARM, ARM, ARM, ARM, ARM, ARM, ARM, ARM	AP2
		Max/Total bit score	39.3/70.5	75.5/156	711/711	40.4/118	60.1/60.1	52.0	33.9/61.2	31.6/31.6
		E-value	0.024	6e-15	0	0.0006	5e-10	2.49e-06	0.03	0.63
		Query coverage	0.53	0.67	1	0.64	0.57	170	0.63	0.15
	F2U547	Top hit	ARMC6 (Q6NXE6)	AARA (Q54I71)	F2U547	A9UQ54	E9CA59	SARC_01382	VAC8P (C7GX30)	D8UB52 [fragment]
		SMART domains	ARM, ARM, ARM, ARM, ARM, ARM	FBOX, ARM, ARM, ARM, ARM, ARM, ARM	ARM, ARM, ARM, ARM	TM, STYKc	ARM, ARM, ARM	-	ARM, ARM, ARM, ARM, ARM, ARM, ARM, ARM, ARM	ARM, ARM, ARM, ARM, ARM, ARM, ARM, ARM, ARM, ARM, ARM, ARM
		Max/Total bit score	50.8/126	103/417	2545/2545	48.1/48.1	64.7/118	49.7	40.8/110	55.5/227
		E-value	4e-05	1e-22	0	1e-05	1e-10	6.1e-05	0.001	1e-07
		Query coverage	0.16	0.16	1	0.14	0.15	1.87	0.13	0.24
	F2U923	Top hit	ARMC6 (Q6NXE6)	AARA (Q54I71)	F2U923	A9UQ41	E9CDB8	SARC_07811	VAC8P (C7GX30)	D8TZJ8
		SMART domains	ARM, ARM, ARM, ARM, ARM, ARM	FBOX, ARM, ARM, ARM, ARM, ARM, ARM	ARM, ARM, ARM	ARM, ARM, ARM, ARM	-	WD40	ARM, ARM, ARM, ARM, ARM, ARM, ARM, ARM, ARM	-
		Max/Total bit score	301/301	79.7/154	1027/1027	449/449	99.8/134	55.1	45.8/81.2	90.5/90.5
		E-value	8e-95	8e-16	0	3e-153	2e-22	4.75e-07	1e-05	9e-21
		Query coverage	0.98	0.49	1	1	0.53	44	0.48	0.96
	F2UKU7	Top hit	ARMC4 (Q5T2S8)	Q55FL4 (ZFYVE28)	F2UKU7	A9V3Y3	E9C7A9 (RAP1GDS1)	SARC_02135	VAC8P (C7GX30)	D8UB52 [fragment]
		SMART domains	ARM, ARM, ARM, ARM, ARM, ARM, ARM, ARM, ARM, ARM, ARM, ARM, ARM	FYVE, ARM, ARM, ARM, ARM	ARM, ARM, ARM, ARM, ARM, ARM, ARM, ARM, ARM, ARM, ARM	ARM, ARM, ARM, ARM, ARM, ARM, ARM, ARM, ARM, ARM	ARM, ARM, ARM, ARM, ARM, ARM	IBB, ARM, ARM, ARM, ARM, ARM, ARM, ARM, ARM	ARM, ARM, ARM, ARM, ARM, ARM, ARM, ARM, ARM	ARM, ARM, ARM, ARM, ARM, ARM, ARM, ARM, ARM, ARM, ARM, ARM
		Max/Total bit score	775/775	48.5/112	2108/2108	581/654	40.4/75.5	43.9	79.7/300	111/362
		E-value	0	1e-05	0	0	0.003	0.0023	9e-16	1e-25
		Query coverage	0.99	0.35	1	0.51	0.32	337	0.57	0.55
	F2U4B9 (685-995)	Top hit	PKP1 (Q13835)	AARA (Q54I71)	F2U4B9	A9USV1	E9CCQ5	SARC_02135	VAC8P (C7GX30)	D8UB52 [fragment]
		SMART domains	ARM, ARM, ARM, ARM, ARM, ARM, ARM	FBOX, ARM, ARM, ARM, ARM, ARM, ARM	-	-	ARM, ARM, ARM, ARM, ARM, ARM, ARM	IBB, ARM, ARM, ARM, ARM, ARM, ARM, ARM, ARM	ARM, ARM, ARM, ARM, ARM, ARM, ARM, ARM, ARM	ARM, ARM, ARM, ARM, ARM, ARM, ARM, ARM, ARM, ARM, ARM, ARM
		Max/Total bit score	49.7/49.7	35.8/35.8	641/641	197/197	37.7/37.7	35.4	43.5/43.5	53.1/234
		E-value	8e-06	0.021	0	4e-59	0.003	0.198	2e-05	6e-08
		Query coverage	0.4	0.45	1	0.79	0.44	143	0.37	0.8
	F2UE55	Top hit	ARMC6 (Q6NXE6)	AARA (Q54I71)	F2UE55	A9V841	E9CA59	SARC_02298	VAC8P (C7GX30)	D8UB52 [fragment]
		SMART domains	ARM, ARM, ARM, ARM, ARM, ARM	FBOX, ARM, ARM, ARM, ARM, ARM, ARM	ARM, ARM, ARM, ARM, ARM	ARM, ARM, ARM, ARM, ARM	ARM, ARM, ARM	ARM, ARM, ARM	ARM, ARM, ARM, ARM, ARM, ARM, ARM, ARM, ARM	ARM, ARM, ARM, ARM, ARM, ARM, ARM, ARM, ARM, ARM, ARM, ARM
		Max/Total bit score	60.5/180	70.9/393	1762/1762	189/302	46.6/204	65.1	35.8/66/6	47.0/47/0
		E-value	1e-08	1e-12	0	2e-50	7e-07	7.11e-10	0.024	3e-05
		Query coverage	0.59	0.9	1	0.81	0.79	217	0.16	0.41
	F2TW86	Top hit	IPO4 (Q8TEX9)	ARMC8 (Q55D97)	F2TW86	A9UQ91	E9CCQ5	SARC_11254	GCN1P (C7GWZ9)	D8UB52 [fragment]
		SMART domains	IBN_N, IBN_N, HEAT, ARM, HEAT	ARM, ARM, ARM, ARM, ARM, ARM, ARM	-	IBB, ARM, ARM, ARM, ARM, ARM, ARM, ARM, ARM	ARM, ARM, ARM, ARM, ARM, ARM, ARM	ARM, ARM, ARM, ARM	DUF3554, HEAT, EZ_HEAT	ARM, ARM, ARM, ARM, ARM, ARM, ARM, ARM, ARM, ARM, ARM, ARM
		Max/Total bit score	33.5/33.5	73.2/73.2	1358/1358	39.7/101	70.9/70.9	33.9	30.0/30.0	41.2/41.2
		E-value	2.3	1e-15	0	0.002	8e-13	1.37	1.2	0.001
		Query coverage	0.2	0.5	1	0.5	0.52	262	0.18	0.27
Monosiga brevicollis	A9UQ41	Top hit	ARMC6 (Q6NXE6)	AARA (Q54I71)	F2U923	A9UQ41	E9CDB8	SARC_07811	VAC8P (C7GX30)	D8TZJ8
		SMART domains	ARM, ARM, ARM, ARM, ARM, ARM	FBOX, ARM, ARM, ARM, ARM, ARM, ARM	ARM, ARM, ARM	ARM, ARM, ARM, ARM	-	WD40	ARM, ARM, ARM, ARM, ARM, ARM, ARM, ARM, ARM	-
		Max/Total bit score	295/295	68.2/110	449/449	997/997	108/139	57.4	32.0/32.0	92.0/92.0
		E-value	9e-93	3e-12	4e-153	0	2e-25	7.52e-08	0.18	7e-20
		Query coverage	0.97	0.53	0.99	1	0.65	48	0.27	0.95
	A9USV1	Top hit	CTNND2 (Q9UQB3)	Q76P29	F2U4B9	A9USV1	E9C973	SARC_02135	VAC8P (C7GX30)	D8UB52 [fragment]
		SMART domains	ARM, ARM, ARM, ARM, ARM, ARM, ARM	IBB, ARM, ARM, ARM, ARM, ARM, ARM, ARM, ARM	-	-	IBB, ARM, ARM, ARM, ARM, ARM, ARM, ARM, ARM	IBB, ARM, ARM, ARM, ARM, ARM, ARM, ARM, ARM	ARM, ARM, ARM, ARM, ARM, ARM, ARM, ARM, ARM	ARM, ARM, ARM, ARM, ARM, ARM, ARM, ARM, ARM, ARM, ARM, ARM
		Max/Total bit score	45.1/45.1	34.7/100	196/196	1546/1546	36.6/36.6	40.4	39.3/132	60.1/153
		E-value	0.001	0.13	3e-52	0	0.023	0.019	0.002	5e-11
		Query coverage	0.15	0.25	0.31	1	0.24	212	0.28	0.29
	A9V3Y3 [fragment]	Top hit	ARMC4 (Q5T2S8)	Q55FL4	F2UKU7	A9V3Y3 [fragment]	E9C1S0	SARC_02135	VAC8P (C7GX30)	D8UB52 [fragment]
		SMART domains	ARM, ARM, ARM, ARM, ARM, ARM, ARM, ARM, ARM, ARM, ARM, ARM, ARM	FYVE, ARM, ARM, ARM, ARM	ARM, ARM, ARM, ARM, ARM, ARM, ARM, ARM, ARM, ARM, ARM	ARM, ARM, ARM, ARM, ARM, ARM, ARM, ARM, ARM, ARM	TM, TM, TM, Na_H_antiporter, TM	IBB, ARM, ARM, ARM, ARM, ARM, ARM, ARM, ARM	ARM, ARM, ARM, ARM, ARM, ARM, ARM, ARM, ARM	ARM, ARM, ARM, ARM, ARM, ARM, ARM, ARM, ARM, ARM, ARM, ARM
		Max/Total bit score	491/557	49.3/154	624/702	1016/1016	34.7/34.7	34.3	53.5/242	92.8/311
		E-value	1e-166	2e-06	0	0	0.057	0.78	4e-08	4e-20
		Query coverage	0.99	0.69	0.98	1	0.19	295	0.98	0.99
	A9US16	Top hit	MIPOL1 (Q8TD10)	TIPD (O15736)	F2TVE2	A9US16	E9BYS7	-	MIP1P (C7GNT4)	D8TQE1
		SMART domains	HNHc	ATG16, WD40, WD40, WD40, WD40, WD40, WD40, WD40	ARM	-	-	-	POLAc	DFP, ARM, ARM, ARM, ARM, TIR, SAM
		Max/Total bit score	32.3/32.3	33.1/33.1	108/166	843/843	63.5/63.5	-	30.8/30.8	87.4/136
		E-value	1.1	0.19	3e-27	0	7e-13	-	0.45	3e-20
		Query coverage	0.15	0.19	0.54	1	0.26	-	0.06	0.42
	A9V841	Top hit	SPAG6 (O75602)	AARA (Q54I71)	F2UE55	A9V841	E9CA59	SARC_02298	VAC8P (C7GX30)	D8U6S3
		SMART domains	ARM, ARM, ARM, ARM, ARM, ARM, ARM, ARM, ARM	FBOX, ARM, ARM, ARM, ARM, ARM, ARM	ARM, ARM, ARM, ARM, ARM	ARM, ARM, ARM, ARM, ARM	ARM, ARM, ARM	ARM, ARM, ARM	ARM, ARM, ARM, ARM, ARM, ARM, ARM, ARM, ARM	ARM, ARM, ARM, ARM
		Max/Total bit score	33.1/33.1	55.8/131	171/282	1769/1769	31.6/31.6	38.1	30.4/30.4	35.4/35.4
		E-value	4.7	5e-08	5e-44	0	0.9	0.11	1.1	0.084
		Query coverage	0.06	0.56	0.77	1	0.17	206	0.16	0.07
Capsaspora owczarzaki	E9CA59	Top hit	ARMC6 (Q6NXE6)	AARA (Q54I71)	F2UQ79	A9UQ41	E9CA59	SARC_01382	VAC8P (C7GX30)	D8UB52 [fragment]
		SMART domains	ARM, ARM, ARM, ARM, ARM, ARM	FBOX, ARM, ARM, ARM, ARM, ARM, ARM	ARM, ARM, ARM, ARM, ARM	ARM, ARM, ARM, ARM	ARM, ARM, ARM	-	ARM, ARM, ARM, ARM, ARM, ARM, ARM, ARM, ARM	ARM, ARM, ARM, ARM, ARM, ARM, ARM, ARM, ARM, ARM, ARM, ARM
		Max/Total bit score	41.2/158	104/266	105/243	61.6/110	1090/1090	216.5	37.7/72.4	42.4/42.4
		E-value	0.008	1e-23	2e-24	2e-10	0	0	0.004	0.0005
		Query coverage	0.43	0.54	0.55	0.46	1	400	0.36	0.34
	E9CDB8	Top hit	ARMC6 (Q6NXE6)	AARA (Q54I71)	F2U923	A9UQ41	E9CDB8	-	PAN1P (C7GJG6)	D8TZJ8
		SMART domains	ARM, ARM, ARM, ARM, ARM, ARM	FBOX, ARM, ARM, ARM, ARM, ARM, ARM	ARM, ARM, ARM	ARM, ARM, ARM, ARM	-	-	DUF1720, EH, DUF1720, EFh, EFh	-
		Max/Total bit score	127/127	34.3/95.5	116/116	127/127	1142/1142	-	29.3/29.3	58.5/58.5
		E-value	4e-31	0.13	6e-28	2e-33	0	-	1.7	4e-09
		Query coverage	0.49	0.3	0.47	0.93	1	-	0.27	0.47
	E9CCQ5	Top hit	ARMC8 (Q8IUR7)	ARMC8 (Q55D97)	F2UI27	A9UQ91	E9CCQ5	SARC_11254	VID28P (C7GSF9)	D8UB52 [fragment]
		SMART domains	ARM, ARM, ARM, ARM, ARM, ARM, ARM, ARM, ARM	ARM, ARM, ARM, ARM, ARM, ARM, ARM	IBB, ARM, ARM, ARM, ARM, ARM, ARM, ARM, ARM	IBB, ARM, ARM, ARM, ARM, ARM, ARM, ARM, ARM	ARM, ARM, ARM, ARM, ARM, ARM, ARM	ARM, ARM, ARM, ARM	-	ARM, ARM, ARM, ARM, ARM, ARM, ARM, ARM, ARM, ARM, ARM, ARM
		Max/Total bit score	204/204	287/345	69.3/192	67/133	1462/1462	261.9	67.0/95.9	50.4/155
		E-value	3e-55	1e-85	2e-12	9e-12	0	0	6e-12	6e-08
		Query coverage	0.91	0.74	0.54	0.37	1	312	0.3	0.48
Sphaeroforma arctica	SARC_01382	Top hit	ARMC6 (Q6NXE6)	AARA (Q54I71)	F2UQ79	A9UQ41	E9CA59	SARC_01382	VAC8P (C7GX30)	D8UB52 [fragment]
		SMART domains	ARM, ARM, ARM, ARM, ARM, ARM	FBOX, ARM, ARM, ARM, ARM, ARM, ARM	ARM, ARM, ARM, ARM, ARM	ARM, ARM, ARM, ARM	ARM, ARM, ARM	-	ARM, ARM, ARM, ARM, ARM, ARM, ARM, ARM, ARM	ARM, ARM, ARM, ARM, ARM, ARM, ARM, ARM, ARM, ARM, ARM, ARM
		Max/Total bit score	43.5/78.2	102/350	99.4/99.4	42.4/114	216/216	1028.9	48.9/76.6	52.4/133
		E-value	0.002	6e-23	2e-22	0.0003	9e-65	0	1e-06	3e-07
		Query coverage	0.43	0.54	0.58	0.34	0.73	507	0.51	0.24
	SARC_11254	Top hit	ARMC8 (Q8IUR7)	ARMC8 (Q55D97)	F2UKB4	A9UPC8 [fragment] (KPNA6)	E9CCQ5	SARC_11254	VID28P (C7GSF9)	D8UB52 [fragment]
		SMART domains	ARM, ARM, ARM, ARM, ARM, ARM, ARM, ARM, ARM	ARM, ARM, ARM, ARM, ARM, ARM, ARM	IBB, ARM, ARM, ARM, ARM, ARM, ARM	ARM, ARM, ARM, ARM, ARM, ARM, ARM	ARM, ARM, ARM, ARM, ARM, ARM, ARM	ARM, ARM, ARM, ARM	-	ARM, ARM, ARM, ARM, ARM, ARM, ARM, ARM, ARM, ARM, ARM, ARM
		Max/Total bit score	184/223	226/226	47.8/47.8	52.4/125	271/271	703	60.5/89.7	50.4/133
		E-value	7e-54	3e-67	4e-06	6e-08	8e-84	0	2e-10	5e-07
		Query coverage	0.93	0.92	0.87	0.77	0.88	352	0.65	0.54
	SARC_01383	Top hit	LRRK2 (Q5S007)	AARA (Q54I71)	F2UHX6	A9V841	E9CA59	SARC_01383	VAC8P (C7GX30)	D8UB52 [fragment]
		SMART domains	LRR, LRR, LRR, LRR, LRR, LRR, LRR, Miro, small_GTPase, STYKc, STYKc, WD40	FBOX, ARM, ARM, ARM, ARM, ARM, ARM	ARM, ARM, ARM, ARM, ARM, ARM, ARM	ARM, ARM, ARM, ARM, ARM	ARM, ARM, ARM	ARM, ARM, ARM	ARM, ARM, ARM, ARM, ARM, ARM, ARM, ARM, ARM	ARM, ARM, ARM, ARM, ARM, ARM, ARM, ARM, ARM, ARM, ARM, ARM
		Max/Total bit score	42.7/77.8	95.1/304	83.6/181	33.1/63.1	186/186	1051.2	53.5/53.5	61.6/100
		E-value	0.004	2e-20	9e-17	0.22	1e-51	0	5e-08	5e-10
		Query coverage	0.23	0.4	0.41	0.16	0.51	578	0.23	0.35
	SARC_02298	Top hit	ARMC6 (Q6NXE6)	AARA (Q54I71)	F2UQB1	A9UQ41	E9CA59	SARC_02298	VAC8P (C7GX30)	D8UB52 [fragment]
		SMART domains	ARM, ARM, ARM, ARM, ARM, ARM	FBOX, ARM, ARM, ARM, ARM, ARM, ARM	ARM, ARM, ARM, ARM, ARM, ARM	ARM, ARM, ARM, ARM	ARM, ARM, ARM	ARM, ARM, ARM	ARM, ARM, ARM, ARM, ARM, ARM, ARM, ARM, ARM	ARM, ARM, ARM, ARM, ARM, ARM, ARM, ARM, ARM, ARM, ARM, ARM
		Max/Total bit score	46.2/85.1	83.2/218	91.3/375	47.4/83.2	213/213	1241.1	53.9/117	52.8/121
		E-value	0.0003	1e-16	2e-19	8e-06	7e-61	0	4e-08	3e-07
		Query coverage	0.4	0.33	0.43	0.56	0.55	630	0.3	0.33
Saccharomyces cerevisiae	VAC8P (C7GX30)	Top hit	ARMC3 (Q5W041)	AARA (Q54I71)	F2UKU7	A9UQ91	E9C973	SARC_02135	VAC8P (C7GX30)	D8UB52 [fragment]
		SMART domains	ARM, ARM, ARM, ARM, ARM, ARM, ARM, ARM, ARM, ARM, ARM	FBOX, ARM, ARM, ARM, ARM, ARM, ARM	ARM, ARM, ARM, ARM, ARM, ARM, ARM, ARM, ARM, ARM, ARM	IBB, ARM, ARM, ARM, ARM, ARM, ARM, ARM, ARM	IBB, ARM, ARM, ARM, ARM, ARM, ARM, ARM, ARM	IBB, ARM, ARM, ARM, ARM, ARM, ARM, ARM, ARM	ARM, ARM, ARM, ARM, ARM, ARM, ARM, ARM, ARM	ARM, ARM, ARM, ARM, ARM, ARM, ARM, ARM, ARM, ARM, ARM, ARM
		Max/Total bit score	83.6/229	73.6/202	79.0/249	73.9/227	54.7/138	80.9	1179/1179	147/395
		E-value	8e-16	1e-14	2e-15	3e-14	4e-08	7.67e-15	0	2e-38
		Query coverage	0.76	0.44	0.59	0.69	0.63	376	1	0.83
	VID28P (C7GSF9)	Top hit	ARMC8 (Q8IUR7)	ARMC8 (Q55D97)	F2U9R4	A9UYC8	E9CCQ5	SARC_11254	VID28P (C7GSF9)	D8U6Q2 (???)
		SMART domains	ARM, ARM, ARM, ARM, ARM, ARM, ARM, ARM, ARM	ARM, ARM, ARM, ARM, ARM, ARM, ARM	MT-A70	-	ARM, ARM, ARM, ARM, ARM, ARM, ARM	ARM, ARM, ARM, ARM	-	-
		Max/Total bit score	40.8/40.8	47.0/77.0	29.6/29.6	32.0/32.0	67.0/95.9	52	1896/1896	32.0/32.0
		E-value	0.027	3e-05	6.8	1	7e-13	8.3e-06	0	1.7
		Query coverage	0.32	0.24	0.06	0.19	0.32	271	1	0.04
Volvox carteri	D8TQE1	Top hit	PPCS (Q9HAB8)	Q54S85	F2UI06	A9VCX2	E9CCZ7	SARC_07350	C7GKL1	D8TQE1
		SMART domains	DFP	DFP	DFP	TM, DFP	DFP	DFP	DFP	DFP, ARM, ARM, ARM, ARM, TIR, SAM
		Max/Total bit score	206/206	110/193	189/189	119/200	146/180	202.2	119/204	2051/2051
		E-value	2e-58	9e-26	1e-52	1e-28	8e-40	0	3e-29	0
		Query coverage	0.28	0.19	0.27	0.19	0.17	329	0.21	1
	D8TZJ8	Top hit	ARMC6 (Q6NXE6)	AARA (Q54I71)	F2U923	A9UQ41	E9CDB8	SARC_07811	MSN5P (C7GWN2)	D8TZJ8
		SMART domains	ARM, ARM, ARM, ARM, ARM, ARM	FBOX, ARM, ARM, ARM, ARM, ARM, ARM	ARM, ARM, ARM	ARM, ARM, ARM, ARM	-	WD40	IBN_N	-
		Max/Total bit score	145/145	35.4/35.4	105/105	103/103	54.7/54.7	57.8	28.1/28.1	1027/1027
		E-value	2e-39	0.047	6e-26	5e-24	3e-08	2.27e-06	3.4	0
		Query coverage	0.96	0.28	0.97	0.97	0.13	45	0.08	1
	D8TZZ7	Top hit	ABTB2 (Q8N961)	Q559B8	F2UQ79	A9UQ91	E9BZ37	SARC_00812	VAC8P (C7GX30)	D8TZZ7
		SMART domains	H2A, ANK, ANK, ANK, ANK, ANK, BTB	BTB	ARM, ARM, ARM, ARM, ARM	IBB, ARM, ARM, ARM, ARM, ARM, ARM, ARM, ARM	BTB	IBB, ARM, ARM, ARM, ARM, ARM, ARM, ARM, ARM	ARM, ARM, ARM, ARM, ARM, ARM, ARM, ARM, ARM	ARM, ARM, ARM, ARM, ARM, ARM, ARM, BTB
		Max/Total bit score	99.8/99.8	83.6/109	67.0/67.0	72.8/142	89.4/89.4	67.8	86.3/292	1502/1502
		E-value	2e-21	1e-18	1e-11	1e-13	8e-19	8.91e-11	4e-18	0
		Query coverage	0.18	0.37	0.38	0.35	0.17	167	0.63	1
	D8U6S3	Top hit	PKP1 (Q13835)	Q76P29	F2UKU7	A9V3Y3 [fragment]	E9C973	SARC_02135	VAC8P (C7GX30)	D8U6S3
		SMART domains	ARM, ARM, ARM, ARM, ARM, ARM, ARM	IBB, ARM, ARM, ARM, ARM, ARM, ARM, ARM, ARM	ARM, ARM, ARM, ARM, ARM, ARM, ARM, ARM, ARM, ARM, ARM	ARM, ARM, ARM, ARM, ARM, ARM, ARM, ARM, ARM, ARM	IBB, ARM, ARM, ARM, ARM, ARM, ARM, ARM, ARM	IBB, ARM, ARM, ARM, ARM, ARM, ARM, ARM, ARM	ARM, ARM, ARM, ARM, ARM, ARM, ARM, ARM, ARM	ARM, ARM, ARM, ARM
		Max/Total bit score	58.9/58.9	47.8/47.8	54.3/207	45.1/136	39.3/39.3	38.1	63.9/184	699/699
		E-value	1e-08	4e-06	4e-08	2e-05	0.001	0.029	8e-12	0
		Query coverage	0.41	0.44	0.49	0.56	0.47	114	0.63	1
	D8UB52 [fragment]	Top hit	ARMC4 (Q5T2S8)	AARA (Q54I71)	F2UKU7	A9UQ91	E9C7A9 (RAP1GDS1)	SARC_00812	VAC8P (C7GX30)	D8UB52 [fragment]
		SMART domains	ARM, ARM, ARM, ARM, ARM, ARM, ARM, ARM, ARM, ARM, ARM, ARM, ARM	FBOX, ARM, ARM, ARM, ARM, ARM, ARM	ARM, ARM, ARM, ARM, ARM, ARM, ARM, ARM, ARM, ARM, ARM	IBB, ARM, ARM, ARM, ARM, ARM, ARM, ARM, ARM	ARM, ARM, ARM, ARM, ARM, ARM	IBB, ARM, ARM, ARM, ARM, ARM, ARM, ARM, ARM	ARM, ARM, ARM, ARM, ARM, ARM, ARM, ARM, ARM	ARM, ARM, ARM, ARM, ARM, ARM, ARM, ARM, ARM, ARM, ARM, ARM
		Max/Total bit score	129/278	100/413	113/264	90.1/332	76.6/237	74.3	142/490	1003/1003
		E-value	3e-31	2e-24	6e-28	2e-19	2e-16	6.78e-13	6e-37	0
		Query coverage	0.95	0.97	0.99	0.99	1	311	1	1
