# Supplementary material for: Pre-metazoan origins and evolution of the cadherin adhesome
Source: Biol Open. 2014 Nov 13;3(12):1183–95. doi: 10.1242/bio.20149761 (PMC4265756; doi:10.1242/bio.20149761)
Supplement: Supplementary Material [file supp_bio.20149761_Table_S6.xlsx]

## Sheet: HsCTNNB1
CTNNB1	Evaluation methods		ARM1	ARM2	ARM3	ARM4	ARM5	ARM6	ARM7	ARM8	ARM9	ARM10	ARM11	ARM12
(P35222)		PDB: 1I7X/W	143-180	181-223	224-264	265-306	307-349	350-390	391-429	430-473	474-519	520-582	583-623	624-663
1-781		"Spine"	Q177	N220	N261	I303	V346	N387	N426	H470	N516	I579	E620	R661
		"Adjacent"	-	R185	-	K270	K312	K354	-	K435	-	H524	R587	-
	Top BLAST hit	In D. discoideum	-	-	-	276-490 (5.0E-06) [Q54I71, DdAARA]	276-490 (5.0E-06) [Q54I71, DdAARA]	276-490 (5.0E-06) [Q54I71, DdAARA]	276-490 (5.0E-06) [Q54I71, DdAARA]	276-490 (5.0E-06) [Q54I71, DdAARA]	276-490 (5.0E-06) [Q54I71, DdAARA]	-	-	-
	(E-value) [identity]	In S. cerevisiae	154-394 (2.0E-09) [C7GX30, ScVAC8]	154-394 (2.0E-09) [C7GX30, ScVAC8]	154-394 (2.0E-09) [C7GX30, ScVAC8]	154-394 (2.0E-09) [C7GX30, ScVAC8]	154-394 (2.0E-09) [C7GX30, ScVAC8]	154-394 (2.0E-09) [C7GX30, ScVAC8]	154-394 (2.0E-09) [C7GX30, ScVAC8]	-	-	-	-	-
		In V. carteri	153-663 (7.0E-27) [D8UB52, unknown 12-armadillo repeat protein]	153-663 (7.0E-27) [D8UB52, unknown 12-armadillo repeat protein]	153-663 (7.0E-27) [D8UB52, unknown 12-armadillo repeat protein]	153-663 (7.0E-27) [D8UB52, unknown 12-armadillo repeat protein]	153-663 (7.0E-27) [D8UB52, unknown 12-armadillo repeat protein]	153-663 (7.0E-27) [D8UB52, unknown 12-armadillo repeat protein]	153-663 (7.0E-27) [D8UB52, unknown 12-armadillo repeat protein]	153-663 (7.0E-27) [D8UB52, unknown 12-armadillo repeat protein]	153-663 (7.0E-27) [D8UB52, unknown 12-armadillo repeat protein]	153-663 (7.0E-27) [D8UB52, unknown 12-armadillo repeat protein]	153-663 (7.0E-27) [D8UB52, unknown 12-armadillo repeat protein]	153-663 (7.0E-27) [D8UB52, unknown 12-armadillo repeat protein]
		SMART w/ PFAM	141-180 (19.2)	181-223 (6.3E-02)	224-264 (1.2E-04)	265-306 (7.3E-03)	308-349 (2.48)	350-390 (1.5E-07)	392-429 (31.8)	430-473 (1.5E-05)	478-519 (7.3E-03)	520-582 (3.3E-06)	583-623 (2.8E-04)	624-664 (1.8E-01)
		CDD w/ PFAM	108-222 (7.4E-04)	108-222 (7.4E-04)	229-348 (2.1E-20)	229-348 (2.1E-20)	229-348 (2.1E-20)	350-390 (1.6E-06)	399-518 (2.4E-20)	399-518 (2.4E-20)	399-518 (2.4E-20), 484-623 (8.5E-18)	484-623 (8.5E-18)	484-623 (8.5E-18), 589-668 (3.7E-04)	589-668 (3.7E-04)
		PDB (SMART)	-	-	-	-	-	-	-	-	-	-	-	-
		SCOP (SMART)	-	-	-	-	-	-	-	-	-	-	-	-
		SUPERFAM1 (SCOP)	135-664 (3.6E-94) [ARM repeat superfamily]	135-664 (3.6E-94) [ARM repeat superfamily]	135-664 (3.6E-94) [ARM repeat superfamily]	135-664 (3.6E-94) [ARM repeat superfamily]	135-664 (3.6E-94) [ARM repeat superfamily]	135-664 (3.6E-94) [ARM repeat superfamily]	135-664 (3.6E-94) [ARM repeat superfamily]	135-664 (3.6E-94) [ARM repeat superfamily]	135-664 (3.6E-94) [ARM repeat superfamily]	135-664 (3.6E-94) [ARM repeat superfamily]	135-664 (3.6E-94) [ARM repeat superfamily]	135-664 (3.6E-94) [ARM repeat superfamily]
		SUPERFAM2 (SCOP)	135-664 (5.2E-15) [Armadillo repeat family]	135-664 (5.2E-15) [Armadillo repeat family]	135-664 (5.2E-15) [Armadillo repeat family]	135-664 (5.2E-15) [Armadillo repeat family]	135-664 (5.2E-15) [Armadillo repeat family]	135-664 (5.2E-15) [Armadillo repeat family]	135-664 (5.2E-15) [Armadillo repeat family]	135-664 (5.2E-15) [Armadillo repeat family]	135-664 (5.2E-15) [Armadillo repeat family]	135-664 (5.2E-15) [Armadillo repeat family]	135-664 (5.2E-15) [Armadillo repeat family]	135-664 (5.2E-15) [Armadillo repeat family]
		ARD	0.89 (E163)	-	0.89 (P247)	-	-	-	0.89 (D412)	0.61 (N430)	-	-	0.88 (P606)	0.89 (R647)
		HHrepID (P-value) [Probability]	151-184 (1.7E-08) [88.33]	151-184 (1.7E-08) [88.33], 188-226 (4.2E-09) [88.72]	188-226 (4.2E-09) [88.72], 227-267 (1.8E-15) [94.92]	227-267 (1.8E-15) [94.92], 269-309 (2.7E-11) [92.61]	269-309 (2.7E-11) [92.61], 311-352 (3.1E-09) [91.29]	311-352 (3.1E-09) [91.29], 353-393 (2.1E-11) [92.59]	353-393 (2.1E-11) [92.59], 397-432 (4.0E-11) [91.55]	397-432 (4.0E-11) [91.55], 434-477 (8.5E-09) [89.48]	434-477 (8.5E-09) [89.48], 481-523 (2.6E-10) [89.92]	481-523 (2.6E-10) [89.92], 524-585 (5.7E-06) [87.15]	524-585 (5.7E-06) [87.15], 586-626 (1.3E-11) [93.31]	586-626 (1.3E-11) [93.31], 627-668 (1.3E-07) [88.46]

## Sheet: HsCTNND1
CTNND1	Evaluation methods		ARM1	ARM2	ARM3	ARM4	ARM5	ARM6	ARM7	ARM8	ARM9
(O60716)		PDB: 3L6X/Y	362-395	396-437	438-481	482-539	540-588	589-687	688-733	734-781	782-825
1-968		"Spine"	H392	N434	N478	N536	N585	N684	N730	E778	T822
		"Adjacent"	-	K401	K444	K486	R545	H591	R697	-	-
	Top BLAST hit	In D. discoideum	370-463 (2.1E-02) [Q76P29, DdImportin-alpha]	370-463 (2.1E-02) [Q76P29, DdImportin-alpha]	370-463 (2.1E-02) [Q76P29, DdImportin-alpha]	-	-	-	-	-	-
	(E-value) [identity]	In S. cerevisiae	-	-	-	-	-	-	-	-	-
		In V. carteri	382-491 (3.0E-08) [D8TZZ7, unknown 7-armadillo repeat/BTB protein]	382-491 (3.0E-08) [D8TZZ7, unknown 7-armadillo repeat/BTB protein]	382-491 (3.0E-08) [D8TZZ7, unknown 7-armadillo repeat/BTB protein]	382-491 (3.0E-08) [D8TZZ7, unknown 7-armadillo repeat/BTB protein]	-	-	-	-	-
		SMART w/ PFAM	-	397-437 (6.7E-06)	440-481 (2.8E-08)	482-539 (63)	541-588 (3.74)	651-693 (5E-17) [BLAST]	699-739 (1.7E-04)	-	789-831 (44.1)
		CDD w/ PFAM	363-481 (2.4E-25)	363-481 (2.4E-25)	363-481 (2.4E-25)	524-588 (0.0018)	524-588 (0.0018)	657-759 (3.8E-14)	657-759 (3.8E-14)	657-759 (3.8E-14)	-
		PDB (SMART)	368-839 (1E-57) [1XM9a]	368-839 (1E-57) [1XM9a]	368-839 (1E-57) [1XM9a]	368-839 (1E-57) [1XM9a]	368-839 (1E-57) [1XM9a]	368-839 (1E-57) [1XM9a]	368-839 (1E-57) [1XM9a]	368-839 (1E-57) [1XM9a]	368-839 (1E-57) [1XM9a]
		SCOP (SMART)	368-830 (1E-32) [ARM repeat superfamily]	368-830 (1E-32) [ARM repeat superfamily]	368-830 (1E-32) [ARM repeat superfamily]	368-830 (1E-32) [ARM repeat superfamily]	368-830 (1E-32) [ARM repeat superfamily]	368-830 (1E-32) [ARM repeat superfamily]	368-830 (1E-32) [ARM repeat superfamily]	368-830 (1E-32) [ARM repeat superfamily]	368-830 (1E-32) [ARM repeat superfamily]
		SUPERFAM1 (SCOP)	367-601 (3.7E-68) [ARM repeat superfamily]	367-601 (3.7E-68) [ARM repeat superfamily]	367-601 (3.7E-68) [ARM repeat superfamily]	367-601 (3.7E-68) [ARM repeat superfamily]	367-601 (3.7E-68) [ARM repeat superfamily]	367-601 (3.7E-68) [ARM repeat superfamily], 653-838 (3.7E-68) [ARM repeat superfamily]	653-838 (3.7E-68) [ARM repeat superfamily]	653-838 (3.7E-68) [ARM repeat superfamily]	653-838 (3.7E-68) [ARM repeat superfamily]
		SUPERFAM2 (SCOP)	367-601 (6.6E-06) [Plakophilin 1 helical region family]	367-601 (6.6E-06) [Plakophilin 1 helical region family]	367-601 (6.6E-06) [Plakophilin 1 helical region family]	367-601 (6.6E-06) [Plakophilin 1 helical region family]	367-601 (6.6E-06) [Plakophilin 1 helical region family]	367-601 (6.6E-06) [Plakophilin 1 helical region family], 653-838 (6.6E-06) [Plakophilin 1 helical region family]	653-838 (6.6E-06) [Plakophilin 1 helical region family]	653-838 (6.6E-06) [Plakophilin 1 helical region family]	653-838 (6.6E-06) [Plakophilin 1 helical region family]
		ARD	0.89 (R378)	0.78/0.89 (R396/P420)	-	-	-	-	0.53 (E716)	-	-
		HHrepID (P-value) [Probability]	367-404 (1.0E-07) [87.45]	367-404 (1.0E-07) [87.45], 405-447 (1.6E-17) [94.93]	405-447 (1.6E-17) [94.93], 448-489 (1.0E-15) [93.23]	448-489 (1.0E-15) [93.23], 490-548 (2.8E-07) [80.85]	490-548 (2.8E-07) [80.85], 549-589 (1.2E-06) [86.98]	669-715 (7.2E-05) [81.20]	669-715 (7.2E-05) [81.20], 716-761 (3.8E-08) [89.79]	716-761 (3.8E-08) [89.79], 771-805 (6.7E-04) [83.34]	771-805 (6.7E-04) [83.34], 806-846 (1.3E-03) [85.42]

## Sheet: DdAARA
AARA	Evaluation methods		FBOX	ARM0?	ARM1	ARM2	ARM3	ARM4	ARM5	ARM6	ARM7	ARM8
(Q54I71)	PHYRE2	Domain/Repeat	310-356	-	398-438	439-485	486-537	538-580	581-623	624-666	667-710	711-750
1-757	49% modeled with	"Spine"	NA	-	R435	N482	N534	N577	N620	N663	N707	I747
	>90% confidence	"Adjacent"	NA	-	-	E447	Y499	E542	K585	K628	E672	K715
	I-TASSER	Domain/Repeat	-	362-393	394-438	439-485	486-537	538-580	581-623	624-666	667-710	711-757
	C-score=0.21	"Spine"	-	D390	R435	N482	N534	N577	N620	N663	N707	Q749
	TM-score=0.74+/-0.11, RMSD=7.8+/-4.4	"Adjacent"	-	-	F400	E447	Y499	E542	K585	K628	E672	K715
	Top BLAST hit	In H. sapiens	-	366-711 (8.0E-16) [Q6NXE6, HsARMC6]	366-711 (8.0E-16) [Q6NXE6, HsARMC6]	366-711 (8.0E-16) [Q6NXE6, HsARMC6]	366-711 (8.0E-16) [Q6NXE6, HsARMC6]	366-711 (8.0E-16) [Q6NXE6, HsARMC6]	366-711 (8.0E-16) [Q6NXE6, HsARMC6]	366-711 (8.0E-16) [Q6NXE6, HsARMC6]	366-711 (8.0E-16) [Q6NXE6, HsARMC6]	366-711 (8.0E-16) [Q6NXE6, HsARMC6]
	(E-value) [identity]	In S. cerevisiae	-	-	-	469-722 (1.0E-14) [C7GX30, ScVAC8]	469-722 (1.0E-14) [C7GX30, ScVAC8]	469-722 (1.0E-14) [C7GX30, ScVAC8]	469-722 (1.0E-14) [C7GX30, ScVAC8]	469-722 (1.0E-14) [C7GX30, ScVAC8]	469-722 (1.0E-14) [C7GX30, ScVAC8]	469-722 (1.0E-14) [C7GX30, ScVAC8]
		In V. carteri	-	-	427-729 (8.0E-19) [D8UB52, unknown 12-armadillo repeat protein]	427-729 (8.0E-19) [D8UB52, unknown 12-armadillo repeat protein]	427-729 (8.0E-19) [D8UB52, unknown 12-armadillo repeat protein]	427-729 (8.0E-19) [D8UB52, unknown 12-armadillo repeat protein]	427-729 (8.0E-19) [D8UB52, unknown 12-armadillo repeat protein]	427-729 (8.0E-19) [D8UB52, unknown 12-armadillo repeat protein]	427-729 (8.0E-19) [D8UB52, unknown 12-armadillo repeat protein]	427-729 (8.0E-19) [D8UB52, unknown 12-armadillo repeat protein]
		SMART w/ PFAM	316-356 (0.055) [FBOX]	-	-	443-485 (1.4E-02)	495-537 (4.3E-04)	538-580 (23.6)	581-623 (1.75)	624-666 (0.31)	668-710 (35.8)	-
		CDD w/ PFAM	313-359 (1.0E-06) [FBOX]	-	-	449-578 (3.8E-09)	449-578 (3.8E-09)	449-578 (3.8E-09), 548-665 (2.5E-06)	548-665 (2.5E-06)	548-665 (2.5E-06), 630-736 (1.8E-04)	630-736 (1.8E-04)	630-736 (1.8E-04)
		PDB (SMART)	-	-	-	-	524-688 (3E-06) [2C1Ma]	524-688 (3E-06) [2C1Ma]	524-688 (3E-06) [2C1Ma]	524-688 (3E-06) [2C1Ma]	524-688 (3E-06) [2C1Ma]	-
		SCOP (SMART)	-	-	-	433-694 (3E-15) [ARM repeat superfamily]	433-694 (3E-15) [ARM repeat superfamily]	433-694 (3E-15) [ARM repeat superfamily]	433-694 (3E-15) [ARM repeat superfamily]	433-694 (3E-15) [ARM repeat superfamily]	433-694 (3E-15) [ARM repeat superfamily]	-
		SUPERFAM1 (SCOP)	306-384 (5.5E-11) [F-box superfamily]	-	382-737 (6.7E-45) [ARM repeat superfamily]	382-737 (6.7E-45) [ARM repeat superfamily]	382-737 (6.7E-45) [ARM repeat superfamily]	382-737 (6.7E-45) [ARM repeat superfamily]	382-737 (6.7E-45) [ARM repeat superfamily]	382-737 (6.7E-45) [ARM repeat superfamily]	382-737 (6.7E-45) [ARM repeat superfamily]	382-737 (6.7E-45) [ARM repeat superfamily]
		SUPERFAM2 (SCOP)	306-384 (0.0056) [F-box family]	-	382-737 (0.0062) [Armadillo repeat family]	382-737 (0.0062) [Armadillo repeat family]	382-737 (0.0062) [Armadillo repeat family]	382-737 (0.0062) [Armadillo repeat family]	382-737 (0.0062) [Armadillo repeat family]	382-737 (0.0062) [Armadillo repeat family]	382-737 (0.0062) [Armadillo repeat family]	382-737 (0.0062) [Armadillo repeat family]
		ARD	0.40 (N331)	-	-	-	-	0.26/0.86 (N538/E542)	-	-	-	-
		HHrepID (P-value) [Probability]	-	-	406-443 (6.2E-09) [89.99]	406-443 (6.2E-09) [89.99], 452-485 (2.2E-09) [90.81]	496-538 (4.3E-22) [97.77]	496-538 (4.3E-22) [97.77], 539-581 (7.3E-23) [98.00]	539-581 (7.3E-23) [98.00], 582-624 (2.2E-22) [97.84]	582-624 (2.2E-22) [97.84], 625-667 (3.2E-25) [98.80]	625-667 (3.2E-25) [98.80], 669-711 (6.3E-22) [97.62]	669-711 (6.3E-22) [97.62], 712-752 (3.5E-12) [93.56]

## Sheet: SrF2UHX6
F2UHX6	Evaluation methods		TIR	ARM0/TIR?	ARM1/TIR	ARM2	ARM3	ARM4	ARM5	ARM6	ARM7	ARM8	ARM9	ARM10	ARM11
(1-878)	PHYRE2	Domain/Repeat	1-102?	-	408-438 [ARM]	439-482	483-526	527-569	570-613	614-656	657-700	701-744	745-788	789-831	832-874
	54% modeled with	"Spine"	NA	-	A435	I479	S523	H566	M610	N653	N697	F741	H785	A828	R871
	>90% confidence	"Adjacent"	NA	-	-	-	K488	R531	M575	K618	V662	V706	-	-	H836
	I-TASSER	Domain/Repeat	-	363-394	395-438	439-482	483-526	527-569	570-613	614-656	657-700	701-744	745-788	789-831	832-874
	C-score=-2.64	"Spine"	-	S391	A435	I479	S523	H566	M610	N653	N697	F741	H785	A828	R871
	TM-score=0.41+/-0.14, RMSD=15.3+/-3.4	"Adjacent"	-	-	L399	R444	K488	R531	M575	V616	V662	V706	Q750	T793	H836
	Top BLAST hit	In H. sapiens	-	-	-	-	495-788 (1.0E-15) [Q6NXE6, HsARMC6]	495-788 (1.0E-15) [Q6NXE6, HsARMC6]	495-788 (1.0E-15) [Q6NXE6, HsARMC6]	495-788 (1.0E-15) [Q6NXE6, HsARMC6]	495-788 (1.0E-15) [Q6NXE6, HsARMC6]	495-788 (1.0E-15) [Q6NXE6, HsARMC6]	495-788 (1.0E-15) [Q6NXE6, HsARMC6]	-	-
	(E-value) [identity]	In S. cerevisiae	-	-	-	-	484-692 (1.0E-05) [C7GX30, ScVAC8]	484-692 (1.0E-05) [C7GX30, ScVAC8]	484-692 (1.0E-05) [C7GX30, ScVAC8]	484-692 (1.0E-05) [C7GX30, ScVAC8]	484-692 (1.0E-05) [C7GX30, ScVAC8]	-	-	-	-
		In D. dictyostelium	-	-	-	-	485-813 (5.0E-40) [Q54I71, DdAARA]	485-813 (5.0E-40) [Q54I71, DdAARA]	485-813 (5.0E-40) [Q54I71, DdAARA]	485-813 (5.0E-40) [Q54I71, DdAARA]	485-813 (5.0E-40) [Q54I71, DdAARA]	485-813 (5.0E-40) [Q54I71, DdAARA]	485-813 (5.0E-40) [Q54I71, DdAARA]	485-813 (5.0E-40) [Q54I71, DdAARA]	-
		In V. carteri	-	-	-	-	-	-	610-843 (1.0E-14) [D8UB52, unknown 12-armadillo repeat protein]	610-843 (1.0E-14) [D8UB52, unknown 12-armadillo repeat protein]	610-843 (1.0E-14) [D8UB52, unknown 12-armadillo repeat protein]	610-843 (1.0E-14) [D8UB52, unknown 12-armadillo repeat protein]	610-843 (1.0E-14) [D8UB52, unknown 12-armadillo repeat protein]	610-843 (1.0E-14) [D8UB52, unknown 12-armadillo repeat protein]	610-843 (1.0E-14) [D8UB52, unknown 12-armadillo repeat protein]
		SMART w/ PFAM	5-410 (4.68) [TIR]	5-410 (4.68) [TIR]	5-410 (4.68) [TIR]	440-482 (114.16)	484-526 (0.33)	527-569 (79.90)	573-608 (3700)	614-656 (0.095)	658-700 (5.8E-06)	702-744 (0.016)	746-788 (2.31)	789-831 (34.75)	-
		CDD w/ PFAM	-	-	-	464-567 (8.3E-07)	464-567 (8.3E-07)	464-567 (8.3E-07), 538-655 (1.0E-05)	538-655 (1.0E-05)	538-655 (1.0E-05), 637-744 (5.0E-16)	637-744 (5.0E-16)	637-744 (5.0E-16), 708-830 (6.7E-07)	708-830 (6.7E-07)	708-830 (6.7E-07)	-
		PDB (SMART)	-	-	-	-	-	-	-	-	-	-	-	-	-
		SCOP (SMART)	-	-	-	-	521-790 (2E-23) [ARM repeat superfamily]	521-790 (2E-23) [ARM repeat superfamily]	521-790 (2E-23) [ARM repeat superfamily]	521-790 (2E-23) [ARM repeat superfamily]	521-790 (2E-23) [ARM repeat superfamily]	521-790 (2E-23) [ARM repeat superfamily]	521-790 (2E-23) [ARM repeat superfamily]	521-790 (2E-23) [ARM repeat superfamily]	-
		SUPERFAM1 (SCOP)	-	-	414-595 (1.1E-18) [ARM repeat superfamily]	414-595 (1.1E-18) [ARM repeat superfamily]	414-595 (1.1E-18) [ARM repeat superfamily]	553-848 (1.7E-43) [ARM repeat superfamily], 414-595 (1.1E-18) [ARM repeat superfamily]	553-848 (1.7E-43) [ARM repeat superfamily], 414-595 (1.1E-18) [ARM repeat superfamily]	553-848 (1.7E-43) [ARM repeat superfamily]	553-848 (1.7E-43) [ARM repeat superfamily]	553-848 (1.7E-43) [ARM repeat superfamily]	553-848 (1.7E-43) [ARM repeat superfamily]	553-848 (1.7E-43) [ARM repeat superfamily]	553-848 (1.7E-43) [ARM repeat superfamily]
		SUPERFAM2 (SCOP)	-	-	414-595 (0.084) [Plakophilin 1 helical region family]	414-595 (0.084) [Plakophilin 1 helical region family]	414-595 (0.084) [Plakophilin 1 helical region family]	553-848 (0.02) [Armadillo repeat family], 414-595 (0.084) [Plakophilin 1 helical region family]	553-848 (0.02) [Armadillo repeat family], 414-595 (0.084) [Plakophilin 1 helical region family]	553-848 (0.02) [Armadillo repeat family]	553-848 (0.02) [Armadillo repeat family]	553-848 (0.02) [Armadillo repeat family]	553-848 (0.02) [Armadillo repeat family]	553-848 (0.02) [Armadillo repeat family]	553-848 (0.02) [Armadillo repeat family]
		ARD	-	-	-	-	-	0.86 (D527)	-	-	0.65 (A682)	-	0.53 (S771)	-	-
		HHrepID (P-value) [Probability]	-	384-402 (1.9E-01) [19.17]	384-402 (1.9E-01) [19.17], 403-446 (1.0E-18) [96.28]	403-446 (1.0E-18) [96.28], 447-490 (1.4E-24) [98.66]	447-490 (1.4E-24) [98.66], 491-533 (7.8E-22) [97.56]	491-533 (7.8E-22) [97.56], 534-577 (4.2E-21) [97.43]	534-577 (4.2E-21) [97.43], 578-620 (1.8E-20) [96.89]	578-620 (1.8E-20) [96.89], 621-664 (5.0E-22) [97.80]	621-664 (5.0E-22) [97.80], 665-708 (5.4E-22) [97.78]	665-708 (5.4E-22) [97.78], 709-752 (1.1E-23) [98.40]	709-752 (1.1E-23) [98.40], 753-790 (1.8E-20 [97.75]	-	-

## Sheet: SrF2UNI1
F2UNI1	Evaluation methods		TIR	TIR/ARM-2?	TIR/ARM-1?	TIR/ARM0?	ARM1	ARM2	ARM3	ARM4	ARM5
(1-410)	PHYRE2	Domain/Repeat	1-42?	43-85 [ARM]	86-126 [ARM]	127-170 [ARM]	171-238	239-282	283-325	326-368	369-410
	100% modeled with	"Spine"	NA	F82	E123	S167	D235	N279	E322	I365	Q408
	>90% confidence	"Adjacent"	NA	-	-	-	R198?	R244	K287	K330	-
	I-TASSER	Domain/Repeat	-	-	99-144	145-191	192-238	239-282	283-325	326-368	369-410
	C-score=-1.23	"Spine"	-	-	N141	G189	D235	N279	E322	I365	Q408
	TM-score=0.5+/-0.15, RMSD=9.7+/-4.6	"Adjacent"	-	-	K103	Q155?	R198	R244	K287	K330	C373
	Top BLAST hit	In H. sapiens	-	-	-	-	-	275-369 (2.0E-06) [Q6NXE6, HsARMC6]	275-369 (2.0E-06) [Q6NXE6, HsARMC6]	275-369 (2.0E-06) [Q6NXE6, HsARMC6]	275-369 (2.0E-06) [Q6NXE6, HsARMC6]
	(E-value) [identity]	In S. cerevisiae	-	-	-	-	-	260-339 (7.0E-08) [C7GX30, ScVAC8]	260-339 (7.0E-08) [C7GX30, ScVAC8]	260-339 (7.0E-08) [C7GX30, ScVAC8]	-
		In D. dictyostelium	-	-	-	-	212-410 (5.0E-22) [Q54I71, DdAARA]	212-410 (5.0E-22) [Q54I71, DdAARA]	212-410 (5.0E-22) [Q54I71, DdAARA]	212-410 (5.0E-22) [Q54I71, DdAARA]	212-410 (5.0E-22) [Q54I71, DdAARA]
		In V. carteri	-	-	-	-	-	250-343 (1.0E-08) [D8UB52, unknown 12-armadillo repeat protein]	250-343 (1.0E-08) [D8UB52, unknown 12-armadillo repeat protein]	250-343 (1.0E-08) [D8UB52, unknown 12-armadillo repeat protein]	-
		SMART w/ PFAM	3-207 (701) [TIR]	3-207 (701) [TIR]	3-207 (701) [TIR]	3-207 (701) [TIR]	3-207 (701) [TIR]	240-282 (0.044)	283-325 (19.18)	326-368 (0.25)	-
		CDD w/ PFAM	5-82 (1.1E-04) [DUF4062]	5-82 (1.1E-04) [DUF4062]	-	-	-	-	-	-	-
		PDB (SMART)	-	-	-	-	-	-	-	-	-
		SCOP (SMART)	-	-	-	-	222-410 (8E-12) [ARM repeat superfamily]	222-410 (8E-12) [ARM repeat superfamily]	222-410 (8E-12) [ARM repeat superfamily]	222-410 (8E-12) [ARM repeat superfamily]	222-410 (8E-12) [ARM repeat superfamily]
		SUPERFAM1 (SCOP)	4-101 (8.4E-04) [TIR superfamily]	4-101 (8.4E-04) [TIR superfamily]	4-101 (8.4E-04) [TIR superfamily]	-	221-409 (2.8E-23) [ARM repeat superfamily]	221-409 (2.8E-23) [ARM repeat superfamily]	221-409 (2.8E-23) [ARM repeat superfamily]	221-409 (2.8E-23) [ARM repeat superfamily]	221-409 (2.8E-23) [ARM repeat superfamily]
		SUPERFAM2 (SCOP)	4-101 (0.014) [TIR family]	4-101 (0.014) [TIR family]	4-101 (0.014) [TIR family]	-	221-409 (0.028) [Plakophilin 1 helical region]	221-409 (0.028) [Plakophilin 1 helical region]	221-409 (0.028) [Plakophilin 1 helical region]	221-409 (0.028) [Plakophilin 1 helical region]	221-409 (0.028) [Plakophilin 1 helical region]
		ARD	-	-	-	-	-	-	0.29 (S308)	-	-
		HHrepID (P-value) [Probability]	-	-	-	-	208-244 (4.3E-16) [92.43]	208-244 (4.3E-16) [92.43], 245-287 (5.9E-21) [96.64]	245-287 (5.9E-21) [96.64], 288-330 (2.4E-20) [96.76]	288-330 (2.4E-20) [96.76], 331-373 (5.1E-20) [96.64]	331-373 (5.1E-20) [96.64], 374-410 (5.8E-18) [96.50]

## Sheet: SrF2UQB1
F2UQB1	Evaluation methods		TIR	ARM0?	ARM1	ARM2	ARM3	ARM4	ARM5	ARM6	ARM7	ARM8
(1-523)	PHYRE2	Domain/Repeat	1-147	-	190-221	222-265	266-308	309-351	352-394	395-437	438-481	482-523
	100% modeled with	"Spine"	NA	-	G218	N262	N305	S348	N391	N434	V478	K521
	>90% confidence	"Adjacent"	NA	-	-	R227	A270	D313	R356	K399	K443	-
	I-TASSER	Domain/Repeat	-	148-176	177-221	222-265	266-308	309-351	352-394	395-437	438-481	482-521
	C-score=-1.40	"Spine"	-	G173	G218	N262	N305	S348	N391	N434	V478	K521
	TM-score=0.54+/-0.15, RMSD=10.7+/-4.6	"Adjacent"	-	-	L183	R227	A270	D313	V357	A400	K443	S486
	Top BLAST hit	In H. sapiens	-	-	-	222-517 (2.0E-17) [Q6NXE6, HsARMC6]	222-517 (2.0E-17) [Q6NXE6, HsARMC6]	222-517 (2.0E-17) [Q6NXE6, HsARMC6]	222-517 (2.0E-17) [Q6NXE6, HsARMC6]	222-517 (2.0E-17) [Q6NXE6, HsARMC6]	222-517 (2.0E-17) [Q6NXE6, HsARMC6]	222-517 (2.0E-17) [Q6NXE6, HsARMC6]
	(E-value) [identity]	In S. cerevisiae	-	-	-	226-436 (4.0E-16) [C7GX30, ScVAC8]	226-436 (4.0E-16) [C7GX30, ScVAC8]	226-436 (4.0E-16) [C7GX30, ScVAC8]	226-436 (4.0E-16) [C7GX30, ScVAC8]	226-436 (4.0E-16) [C7GX30, ScVAC8]	-	-
		In D. dictyostelium	-	158-512 (4.0E-55) [Q54I71, DdAARA]	158-512 (4.0E-55) [Q54I71, DdAARA]	158-512 (4.0E-55) [Q54I71, DdAARA]	158-512 (4.0E-55) [Q54I71, DdAARA]	158-512 (4.0E-55) [Q54I71, DdAARA]	158-512 (4.0E-55) [Q54I71, DdAARA]	158-512 (4.0E-55) [Q54I71, DdAARA]	158-512 (4.0E-55) [Q54I71, DdAARA]	158-512 (4.0E-55) [Q54I71, DdAARA]
		In V. carteri	-	-	-	227-436 (3.0E-25) [D8UB52, unknown 12-armadillo repeat protein]	227-436 (3.0E-25) [D8UB52, unknown 12-armadillo repeat protein]	227-436 (3.0E-25) [D8UB52, unknown 12-armadillo repeat protein]	227-436 (3.0E-25) [D8UB52, unknown 12-armadillo repeat protein]	227-436 (3.0E-25) [D8UB52, unknown 12-armadillo repeat protein]	-	-
		SMART w/ PFAM	3-190 (1270) [TIR]	3-190 (1270) [TIR]	-	223-265 (34.75)	266-308 (0.58)	309-351 (34.75)	352-394 (12.28)	395-437 (9E-04)	439-481 (20.35)	-
		CDD w/ PFAM	-	-	-	233-350 (3.7E-09)	233-350 (3.7E-09)	233-350 (3.7E-09)	375-481 (5.2E-10)	375-481 (5.2E-10)	375-481 (5.2E-10)	-
		PDB (SMART)	-	-	-	238-440 (6E-05) [1MX9]	238-440 (6E-05) [1MX9]	238-440 (6E-05) [1MX9]	238-440 (6E-05) [1MX9]	238-440 (6E-05) [1MX9]	238-440 (6E-05) [1MX9]	-
		SCOP (SMART)	-	-	195-482 (5E-19)	195-482 (5E-19)	195-482 (5E-19)	195-482 (5E-19)	195-482 (5E-19)	195-482 (5E-19)	195-482 (5E-19)	-
		SUPERFAM1 (SCOP)	4-107 (9.8E-04) [TIR superfamily]	-	196-522 (3.5E-43) [ARM repeat superfamily]	196-522 (3.5E-43) [ARM repeat superfamily]	196-522 (3.5E-43) [ARM repeat superfamily]	196-522 (3.5E-43) [ARM repeat superfamily]	196-522 (3.5E-43) [ARM repeat superfamily]	196-522 (3.5E-43) [ARM repeat superfamily]	196-522 (3.5E-43) [ARM repeat superfamily]	196-522 (3.5E-43) [ARM repeat superfamily]
		SUPERFAM2 (SCOP)	4-107 (0.015) [TIR family]	-	196-522 (0.0057) [Armadillo repeat family]	196-522 (0.0057) [Armadillo repeat family]	196-522 (0.0057) [Armadillo repeat family]	196-522 (0.0057) [Armadillo repeat family]	196-522 (0.0057) [Armadillo repeat family]	196-522 (0.0057) [Armadillo repeat family]	196-522 (0.0057) [Armadillo repeat family]	196-522 (0.0057) [Armadillo repeat family]
		ARD	-	-	-	0.84 (S248)	0.87 (S291)	0.65 (S334)	-	-	-	-
		HHrepID (P-value) [Probability]	-	161-182 (1.3E-01) [29.21]	161-182 (1.3E-01) [29.21], 187-230 (2.6E-13) [90.08]	187-230 (2.6E-13) [90.08], 231-273 (1.2E-27) [99.24]	231-273 (1.2E-27) [99.24], 274-316 (1.1E-22) [97.84]	274-316 (1.1E-22) [97.84], 317-359 (1.8E-23) [98.10]	317-359 (1.8E-23) [98.10], 360-402 (4.8E-25) [98.65]	360-402 (4.8E-25) [98.65], 403-446 (6.6E-23) [97.59]	403-446 (6.6E-23) [97.59], 447-489 (5.8E-18) [95.50]	447-489 (5.8E-18) [95.50], 490-523 (3.7E-15) [94.34]

## Sheet: SrF2UQ79
F2UQ79	Evaluation methods		TIR/ARM-3?	TIR/ARM-2?	TIR/ARM-1?	ARM0?	ARM1	ARM2	ARM3	ARM4	ARM5	ARM6	ARM7
(1-481)	PHYRE2	Domain/Repeat	1-54?	55-85 [ARM]	86-128 [ARM]	129-169	170-221	222-265	266-309	310-353	354-396	397-439	440-481
	96% modeled with	"Spine"	NA	F82	S125	H166	G218	N262	I306	D350	N393	N436	K479
	>90% confidence	"Adjacent"	NA	-	-	-	-	R227	Q271	Q315	K358	R401	L444
	I-TASSER	Domain/Repeat	1-57	58-117	-	118-176	177-221	222-265	266-309	310-353	354-396	397-439	440-481
	C-score=-1.80	"Spine"	E54	Y114	-	G173	G218	N262	I306	D350	N393	N436	K479
	Tm-score=0.50+/-0.15, RMSD=11.5+/-4.5	"Adjacent"	-	L80	-	V132	L183	R225	Q271	Q315	K358	R401	?
	Top BLAST hit	In H. sapiens	-	-	-	-	-	225-437 (1.0E-14) [Q6NXE6 , HsARMC6]	225-437 (1.0E-14) [Q6NXE6 , HsARMC6]	225-437 (1.0E-14) [Q6NXE6 , HsARMC6]	225-437 (1.0E-14) [Q6NXE6 , HsARMC6]	225-437 (1.0E-14) [Q6NXE6 , HsARMC6]	-
	(E-value) [identity]	In S. cerevisiae	-	-	-	-	-	263-438 (2.0E-07) [C7GX30, ScVAC8]	263-438 (2.0E-07) [C7GX30, ScVAC8]	263-438 (2.0E-07) [C7GX30, ScVAC8]	263-438 (2.0E-07) [C7GX30, ScVAC8]	263-438 (2.0E-07) [C7GX30, ScVAC8]	-
		In D. dictyostelium	-	-	-	-	-	234-481 (2.0E-43) [Q54I71, DdAARA]	234-481 (2.0E-43) [Q54I71, DdAARA]	234-481 (2.0E-43) [Q54I71, DdAARA]	234-481 (2.0E-43) [Q54I71, DdAARA]	234-481 (2.0E-43) [Q54I71, DdAARA]	234-481 (2.0E-43) [Q54I71, DdAARA]
		In V. carteri	-	-	-	-	199-481 (1.0E-22) [D8UB52, unknown 12-armadillo repeat protein]	199-481 (1.0E-22) [D8UB52, unknown 12-armadillo repeat protein]	199-481 (1.0E-22) [D8UB52, unknown 12-armadillo repeat protein]	199-481 (1.0E-22) [D8UB52, unknown 12-armadillo repeat protein]	199-481 (1.0E-22) [D8UB52, unknown 12-armadillo repeat protein]	199-481 (1.0E-22) [D8UB52, unknown 12-armadillo repeat protein]	199-481 (1.0E-22) [D8UB52, unknown 12-armadillo repeat protein]
		SMART w/ PFAM	-	-	-	-	194-217 (1900)	223-265 (34.75)	267-309 (18.07)	311-353 (21.60)	354-396 (0.013)	397-439 (5.50)	-
		CDD w/ PFAM	-	-	-	-	-	233-352 (1.4E-08)	233-352 (1.4E-08)	233-352 (1.4E-08), 334-439 (1.2E-06)	334-439 (1.2E-06)	334-439 (1.2E-06)	-
		PDB (SMART)	-	-	-	-	-	260-414 (8E-04) [2GL7]	260-414 (8E-04) [2GL7]	260-414 (8E-04) [2GL7]	260-414 (8E-04) [2GL7]	260-414 (8E-04) [2GL7]	-
		SCOP (SMART)	-	-	-	-	-	233-467 (1E-15)	233-467 (1E-15)	233-467 (1E-15)	233-467 (1E-15)	233-467 (1E-15)	233-467 (1E-15)
		SUPERFAM1 (SCOP)	4-103 (2.6E-04) [TIR superfamily]	4-103 (2.6E-04) [TIR superfamily]	4-103 (2.6E-04) [TIR superfamily]	-	195-480 (1.2E-35) [ARM repeat superfamily]	195-480 (1.2E-35) [ARM repeat superfamily]	195-480 (1.2E-35) [ARM repeat superfamily]	195-480 (1.2E-35) [ARM repeat superfamily]	195-480 (1.2E-35) [ARM repeat superfamily]	195-480 (1.2E-35) [ARM repeat superfamily]	195-480 (1.2E-35) [ARM repeat superfamily]
		SUPERFAM2 (SCOP)	4-103 (0.014) [TIR family]	4-103 (0.014) [TIR family]	4-103 (0.014) [TIR family]	-	195-480 (0.026) [Armadillo repeat family]	195-480 (0.026) [Armadillo repeat family]	195-480 (0.026) [Armadillo repeat family]	195-480 (0.026) [Armadillo repeat family]	195-480 (0.026) [Armadillo repeat family]	195-480 (0.026) [Armadillo repeat family]	195-480 (0.026) [Armadillo repeat family]
		ARD	-	-	-	-	-	0.30 (S248)	0.89 (S292)	-	0.88 (S379)	0.39 (S422)	-
		HHrepID (P-value) [Probability]	-	-	-	-	193-226 (6.4E-15) [91.98]	193-226 (6.4E-15) [91.98], 227-270 (8.9E-24) [98.00]	227-270 (8.9E-24) [98.00], 271-314 (2.3E-22) [97.53]	271-314 (2.3E-22) [97.53], 315-357 (2.9E-22) [98.07]	315-357 (2.9E-22) [98.07], 358-400 (1.1E-23) [98.16]	358-400 (1.1E-23) [98.16], 401-443 (2.9E-25) [98.67]	401-443 (2.9E-25) [98.67], 444-481 (3.7E-20) [97.56]

## Sheet: SrF2UQC3
F2UQC3	Evaluation methods		TIR	ARM1	ARM2	ARM3	ARM4	ARM5	ARM6	ARM7	ARM8
1-545	PHYRE2	Domain/Repeat	1-141	210-242	243-286	287-329	330-371	372-415	416-459	460-503	504-545
	88% modeled with	"Spine"	N/A	D239	N283	K326	N368	N412	N456	H500	S543
	>90% confidence	"Adjacent"	N/A	-	R248	V291	R333	K377	K421	K465	R512
	I-TASSER	Domain/Repeat	-	210-242	243-286	287-329	330-371	372-415	416-459	460-503	504-545
	C-score=-1.58	"Spine"	-	D239	N283	K326	N368	N412	N456	H500	S543
	TM-score=0.52+/-0.15, RMSD=11.3+/-4.5	"Adjacent"	-	-	R248	V291	R333	K377	K421	K465	R508
	Top BLAST hit	In H. sapiens	-	-	248-508 (2E-16) [Q6NXE6 , HsARMC6]	248-508 (2E-16) [Q6NXE6 , HsARMC6]	248-508 (2E-16) [Q6NXE6 , HsARMC6]	248-508 (2E-16) [Q6NXE6 , HsARMC6]	248-508 (2E-16) [Q6NXE6 , HsARMC6]	248-508 (2E-16) [Q6NXE6 , HsARMC6]	248-508 (2E-16) [Q6NXE6 , HsARMC6]
	(E-value) [identity]	In S. cerevisiae	-	-	247-505 (2E-09) [C7GX30, ScVAC8]	247-505 (2E-09) [C7GX30, ScVAC8]	247-505 (2E-09) [C7GX30, ScVAC8]	247-505 (2E-09) [C7GX30, ScVAC8]	247-505 (2E-09) [C7GX30, ScVAC8]	247-505 (2E-09) [C7GX30, ScVAC8]	247-505 (2E-09) [C7GX30, ScVAC8]
		In D. dictyostelium	-	208-486 (3E-49) [Q54I71, DdAARA]	208-486 (3E-49) [Q54I71, DdAARA]	208-486 (3E-49) [Q54I71, DdAARA]	208-486 (3E-49) [Q54I71, DdAARA]	208-486 (3E-49) [Q54I71, DdAARA]	208-486 (3E-49) [Q54I71, DdAARA]	208-486 (3E-49) [Q54I71, DdAARA]	-
		In V. carteri	-	220-478 (2E-20) [D8UB52, unknown 12-armadillo repeat protein]	220-478 (2E-20) [D8UB52, unknown 12-armadillo repeat protein]	220-478 (2E-20) [D8UB52, unknown 12-armadillo repeat protein]	220-478 (2E-20) [D8UB52, unknown 12-armadillo repeat protein]	220-478 (2E-20) [D8UB52, unknown 12-armadillo repeat protein]	220-478 (2E-20) [D8UB52, unknown 12-armadillo repeat protein]	220-478 (2E-20) [D8UB52, unknown 12-armadillo repeat protein]	-
		SMART w/ PFAM	3-258 (87.8)	216-237 (5500) [PFAM]	243-286 (8.9)	287-329 (25.1)	330-371 (29.1)	373-415 (0.016)	417-459 (12.3)	461-503 (5.5)	-
		CDD w/ PFAM	6-88 (0.0063)	-	254-370 (5.9E-06)	254-370 (5.9E-06)	254-370 (5.9E-06), 340-458 (4.8E-11)	340-458 (4.8E-11)	340-458 (4.8E-11)	-	-
		PDB (SMART)	-	-	-	-	342-487 (2E-06)	342-487 (2E-06)	342-487 (2E-06)	342-487 (2E-06)	-
		SCOP (SMART)	197-504 (2E-19)	197-504 (2E-19)	197-504 (2E-19)	197-504 (2E-19)	197-504 (2E-19)	197-504 (2E-19)	197-504 (2E-19)	197-504 (2E-19)	-
		SUPERFAM1 (SCOP)	4-71 (0.0013) [TIR superfamily]	217-544 (4.3E-44) [ARM repeat superfamily]	217-544 (4.3E-44) [ARM repeat superfamily]	217-544 (4.3E-44) [ARM repeat superfamily]	217-544 (4.3E-44) [ARM repeat superfamily]	217-544 (4.3E-44) [ARM repeat superfamily]	217-544 (4.3E-44) [ARM repeat superfamily]	217-544 (4.3E-44) [ARM repeat superfamily]	217-544 (4.3E-44) [ARM repeat superfamily]
		SUPERFAM2 (SCOP)	4-71 (0.016) [TIR family]	217-544 (0.038) [Plakophilin 1 helical region family]	217-544 (0.038) [Plakophilin 1 helical region family]	217-544 (0.038) [Plakophilin 1 helical region family]	217-544 (0.038) [Plakophilin 1 helical region family]	217-544 (0.038) [Plakophilin 1 helical region family]	217-544 (0.038) [Plakophilin 1 helical region family]	217-544 (0.038) [Plakophilin 1 helical region family]	217-544 (0.038) [Plakophilin 1 helical region family]
		ARD	-	-	0.80 (S269)	0.89 (S312)	-	-	-	-	0.78 (L507)
		HHrepID (P-value) [Probability]	-	211-247 (2.2E-17) [93.29]	211-247 (2.2E-17) [93.29], 248-290 (1.9E-21) [97.61]	248-290 (1.9E-21) [97.61], 291-329 (6.3E-22) [98.28]	333-376 (4.6E-22) [97.53]	333-376 (4.6E-22) [97.53], 377-420 (5.9E-22) [97.51]	377-420 (5.9E-22) [97.51], 421-464 (1.1E-24) [98.54]	421-464 (1.1E-24) [98.54], 465-507 (9.3E-21) [96.95]	465-507 (9.3E-21) [96.95], 508-545 (1.0E-15) [95.49]

## Sheet: SrF2UHT4
F2UHT4	Evaluation methods		TIR	ARM-1?	ARM0?	ARM1	ARM2	ARM3	ARM4	ARM5	ARM6	ARM7	ARM8	ARM9	ARM10	ARM11	ARM12	ARM+1?
(1-1038)	PHYRE2	Domain/Repeat	13-113	-	-	441-472	473-515	516-558	559-649	650-696	697-739	740-781	782-824	825-869	870-912	913-955	956-998	999-1038
	66% modeled with	"Spine"	N/A	-	-	L469	Q512	E555	A646	S693	R736	A778	S821	L866	L909	A952	A995	F1038
	>90% confidence	"Adjacent"	N/A	-	-	-	N477	Q520	A564	Q658	A701	F745	A786	K830	T874	R917	R960	R1005
	I-TASSER	Domain/Repeat	-	-	-	431-472	473-515	516-558	559-649	650-696	697-739	740-781	782-824	825-869	870-912	913-955	956-998	-
	C-score=-0.18,-1.06,-0.63,-2.54,-2.53	"Spine"	-	-	-	L469	Q512	E555	A646	S693	R736	A778	S821	L866	L909	A952	A995	-
	TM-score=0.69+/-0.12,RMSD=9.4+/-4.6	"Adjacent"	-	-	-	C435	N477	Q520	A564	Q658	A701	N742	A786	K830	T874	R917	R960	-
	Top BLAST hit	In H. sapiens	-	-	-	-	-	-	620-914 (4.0E-14) [Q6NXE6, HsARMC6]	620-914 (4.0E-14) [Q6NXE6, HsARMC6]	620-914 (4.0E-14) [Q6NXE6, HsARMC6]	620-914 (4.0E-14) [Q6NXE6, HsARMC6]	620-914 (4.0E-14) [Q6NXE6, HsARMC6]	620-914 (4.0E-14) [Q6NXE6, HsARMC6]	620-914 (4.0E-14) [Q6NXE6, HsARMC6]	620-914 (4.0E-14) [Q6NXE6, HsARMC6]	-	-
	(E-value) [identity]	In S. cerevisiae	-	-	-	-	-	-	-	-	-	-	805-982 (7.0E-04) [C7GX30, ScVAC8]	805-982 (7.0E-04) [C7GX30, ScVAC8]	805-982 (7.0E-04) [C7GX30, ScVAC8]	805-982 (7.0E-04) [C7GX30, ScVAC8]	805-982 (7.0E-04) [C7GX30, ScVAC8]	-
		In D. dictyostelium	-	-	-	-	-	-	612-979 (5.0E-25) [Q54I71, DdAARA]	612-979 (5.0E-25) [Q54I71, DdAARA]	612-979 (5.0E-25) [Q54I71, DdAARA]	612-979 (5.0E-25) [Q54I71, DdAARA]	612-979 (5.0E-25) [Q54I71, DdAARA]	612-979 (5.0E-25) [Q54I71, DdAARA]	612-979 (5.0E-25) [Q54I71, DdAARA]	612-979 (5.0E-25) [Q54I71, DdAARA]	612-979 (5.0E-25) [Q54I71, DdAARA]	-
		In V. carteri	-	366-843 (4.0E-14) [D8UB52, unknown 12-armadillo repeat protein]	366-843 (4.0E-14) [D8UB52, unknown 12-armadillo repeat protein]	366-843 (4.0E-14) [D8UB52, unknown 12-armadillo repeat protein]	366-843 (4.0E-14) [D8UB52, unknown 12-armadillo repeat protein]	366-843 (4.0E-14) [D8UB52, unknown 12-armadillo repeat protein]	366-843 (4.0E-14) [D8UB52, unknown 12-armadillo repeat protein]	366-843 (4.0E-14) [D8UB52, unknown 12-armadillo repeat protein]	366-843 (4.0E-14) [D8UB52, unknown 12-armadillo repeat protein]	366-843 (4.0E-14) [D8UB52, unknown 12-armadillo repeat protein]	366-843 (4.0E-14) [D8UB52, unknown 12-armadillo repeat protein]	366-843 (4.0E-14) [D8UB52, unknown 12-armadillo repeat protein]	-	-	-	-
		SMART w/ PFAM	12-453 (5.82)	358-380 (950) [PFAM]	386-428 (4.47)	-	474-515 (287)	516-558 (55.92)	560-603 (195)	654-696 (3.03)	697-739 (19.18)	760-781 (990) [PFAM]	782-824 (1.75)	825-868 (13.83)	870-912 (59.35)	-	956-998 (149)	-
		CDD w/ PFAM	-	-	-	-	-	-	632-738 (0.003)	632-738 (0.003)	632-738 (0.003)	764-868 (7.7E-06)	764-868 (7.7E-06)	764-868 (7.7E-06)	-	-	-	-
		PDB (SMART)	-	-	-	-	-	-	-	-	-	-	-	-	-	-	-	-
		SCOP (SMART)	-	371-823 (9.0E-23)	371-823 (9.0E-23)	371-823 (9.0E-23)	371-823 (9.0E-23)	371-823 (9.0E-23)	371-823 (9.0E-23)	371-823 (9.0E-23)	371-823 (9.0E-23)	371-823 (9.0E-23)	371-823 (9.0E-23)	-	-	-	-	-
		SUPERFAM1 (SCOP)	13-113 (0.0022) [TIR Superfamily]	-	395-741 (3.7E-31) [ARM repeat Superfamily]	395-741 (3.7E-31) [ARM repeat Superfamily]	395-741 (3.7E-31) [ARM repeat Superfamily]	395-741 (3.7E-31) [ARM repeat Superfamily]	395-741 (3.7E-31) [ARM repeat Superfamily]	395-741 (3.7E-31) [ARM repeat Superfamily]	395-741 (3.7E-31) [ARM repeat Superfamily], 726-1019 (1.6E-23) [ARM repeat Superfamily]	395-741 (3.7E-31) [ARM repeat Superfamily], 726-1019 (1.6E-23) [ARM repeat Superfamily]	726-1019 (1.6E-23) [ARM repeat Superfamily]	726-1019 (1.6E-23) [ARM repeat Superfamily]	726-1019 (1.6E-23) [ARM repeat Superfamily]	726-1019 (1.6E-23) [ARM repeat Superfamily]	726-1019 (1.6E-23) [ARM repeat Superfamily]	726-1019 (1.6E-23) [ARM repeat Superfamily]
		SUPERFAM2 (SCOP)	13-113 (0.025) [TIR Family]	-	395-741 (0.048) [Armadillo repeat Family]	395-741 (0.048) [Armadillo repeat Family]	395-741 (0.048) [Armadillo repeat Family]	395-741 (0.048) [Armadillo repeat Family]	395-741 (0.048) [Armadillo repeat Family]	395-741 (0.048) [Armadillo repeat Family]	395-741 (0.048) [Armadillo repeat Family], 726-1019 (0.026) [Armadillo repeat Family]	395-741 (0.048) [Armadillo repeat Family], 726-1019 (0.026) [Armadillo repeat Family]	726-1019 (0.026) [Armadillo repeat Family]	726-1019 (0.026) [Armadillo repeat Family]	726-1019 (0.026) [Armadillo repeat Family]	726-1019 (0.026) [Armadillo repeat Family]	726-1019 (0.026) [Armadillo repeat Family]	726-1019 (0.026) [Armadillo repeat Family]
		ARD	-	-	-	-	0.88 (T498)	-	-	0.89 (S679)	-	-	0.56 (T807)	-	-	-	0.81 (S981)	-
		HHrepID (P-value) [Probability]	-	349-385 (7.7E-17) [94.32]	389-433 (1.9E-21) [96.88]	434-474 (8.2E-28) [99.64]	434-474 (8.2E-28) [99.64], 477-518 (3.5E-19) [97.03]	477-518 (3.5E-19) [97.03], 519-560 (1.3E-26) [99.54]	519-560 (1.3E-26) [99.54], 563-604 (2.9E-14) [94.20], 610-650 (3.8E-18) [96.40]	610-650 (3.8E-18) [96.40], 657-700 (6.9E-28) [99.38]	657-700 (6.9E-28) [99.38], 701-740 (2.7E-24) [98.91]	701-740 (2.7E-24) [98.91], 742-785 (4.6E-24) [98.34]	742-785 (4.6E-24) [98.34], 786-829 (4.6E-28) [99.44]	786-829 (4.6E-28) [99.44], 830-869 (5.7E-22) [98.36]	873-915 (2.2E-16) [95.89]	873-915 (2.2E-16) [95.89], 916-959 (5.2E-28) [99.40]	916-959 (5.2E-28) [99.40], 960-1002 (3.8E-22) [97.78]	960-1002 (3.8E-22) [97.78]

## Sheet: SrF2ULR6
F2ULR6	Evaluation methods		ARM0?	ARM1	ARM2	ARM3	ARM4	ARM5	ARM6	ARM7	ARM8
(1-414)	PHYRE2	Domain/Repeat	-	30-72	73-118	119-163	164-210	211-255	256-303	304-356	-
	100% modeled with	"Spine"	-	H69	K115	N160	Q207	K252	T300	A353	-
	>90% confidence	"Adjacent"	-	T34	A80	A129	R169	H216	R260	K310	-
	I-TASSER	Domain/Repeat	-	30-72	73-118	119-163	164-210	211-255	256-303	304-348	349-391
	C-score=1.31	"Spine"	-	H69	K115	N160	Q207	K252	T300	A345	N388
	TM-score=0.90+/-0.06, RMSD=4.2+/-2.8	"Adjacent"	-	H33	A80	R123	N168	K215	R260	K310	A354
	Top BLAST hit	In H. sapiens	24-228 (7.0E-07) [Q6NXE6, HsARMC6]	24-228 (7.0E-07) [Q6NXE6, HsARMC6]	24-228 (7.0E-07) [Q6NXE6, HsARMC6]	24-228 (7.0E-07) [Q6NXE6, HsARMC6]	24-228 (7.0E-07) [Q6NXE6, HsARMC6]	24-228 (7.0E-07) [Q6NXE6, HsARMC6]	-	-	-
	(E-value) [identity]	In S. cerevisiae	10-176 (2.0E-05) [C7GX30, ScVAC8]	10-176 (2.0E-05) [C7GX30, ScVAC8]	10-176 (2.0E-05) [C7GX30, ScVAC8]	10-176 (2.0E-05) [C7GX30, ScVAC8]	10-176 (2.0E-05) [C7GX30, ScVAC8]	-	-	-	-
		In D. dictyostelium	13-331 (2.0E-30) [Q54I71, DdAARA]	13-331 (2.0E-30) [Q54I71, DdAARA]	13-331 (2.0E-30) [Q54I71, DdAARA]	13-331 (2.0E-30) [Q54I71, DdAARA]	13-331 (2.0E-30) [Q54I71, DdAARA]	13-331 (2.0E-30) [Q54I71, DdAARA]	13-331 (2.0E-30) [Q54I71, DdAARA]	13-331 (2.0E-30) [Q54I71, DdAARA]	-
		In V. carteri	-	35-238 (8.0E-05) [D8UB52, unknown 12-armadillo repeat protein]	35-238 (8.0E-05) [D8UB52, unknown 12-armadillo repeat protein]	35-238 (8.0E-05) [D8UB52, unknown 12-armadillo repeat protein]	35-238 (8.0E-05) [D8UB52, unknown 12-armadillo repeat protein]	35-238 (8.0E-05) [D8UB52, unknown 12-armadillo repeat protein]	-	-	-
		SMART w/ PFAM	-	30-72 (0.0024)	76-118 (39.14)	119-163 (0.013)	165-179 (3800) [PFAM]	210-255 (375)	-	306-340 (95) [PFAM]	-
		CDD w/ PFAM	9-93 (0.0062)	9-93 (0.0062)	9-93 (0.0062), 82-177 (3.12E-08)	82-177 (3.12E-08)	82-177 (3.12E-08)	-	-	-	-
		PDB (SMART)	-	-	-	-	-	-	-	-	-
		SCOP (SMART)	-	-	112-391 (3.0E-09)	112-391 (3.0E-09)	112-391 (3.0E-09)	112-391 (3.0E-09)	112-391 (3.0E-09)	112-391 (3.0E-09)	112-391 (3.0E-09)
		SUPERFAM1 (SCOP)	10-349 (6.5E-21) [ARM repeat Superfamily]	10-349 (6.5E-21) [ARM repeat Superfamily]	10-349 (6.5E-21) [ARM repeat Superfamily]	10-349 (6.5E-21) [ARM repeat Superfamily]	10-349 (6.5E-21) [ARM repeat Superfamily]	10-349 (6.5E-21) [ARM repeat Superfamily]	10-349 (6.5E-21) [ARM repeat Superfamily]	10-349 (6.5E-21) [ARM repeat Superfamily]	-
		SUPERFAM2 (SCOP)	10-349 (0.013) [Plakophilin 1 helical region Family]	10-349 (0.013) [Plakophilin 1 helical region Family]	10-349 (0.013) [Plakophilin 1 helical region Family]	10-349 (0.013) [Plakophilin 1 helical region Family]	10-349 (0.013) [Plakophilin 1 helical region Family]	10-349 (0.013) [Plakophilin 1 helical region Family]	10-349 (0.013) [Plakophilin 1 helical region Family]	10-349 (0.013) [Plakophilin 1 helical region Family]	-
		ARD	-	-	-	0.66 (R146)	-	0.85 (H238)	-	-	-
		HHrepID (P-value) [Probability]	1-25 (2.9E-17) [93.34]	38-74 (3.4E-25) [99.24]	38-74 (3.4E-25) [99.24], 80-124 (3.6E-26) [99.12]	80-124 (3.6E-26) [99.12], 125-166 (3.9E-24) [98.90]	125-166 (3.9E-24) [98.90], 172-216 (4.2E-27) [99.17]	172-216 (4.2E-27) [99.17], 217-261 (2.2E-22) [97.71]	217-261 (2.2E-22) [97.71], 262-300 (1.6E-21) [98.07]	310-355 (7.1E-24) [98.55], 356-392 (2.3E-15) [94.62]	356-392 (2.3E-15) [94.62]

[truncated: 5 more sheets: SrF2ULR7, CoE9CA59, SaSARC_01382, SaSARC_01383, SaSARC_02298]
