# Supplementary material for: Pre-metazoan origins and evolution of the cadherin adhesome
Source: Biol Open. 2014 Nov 13;3(12):1183–95. doi: 10.1242/bio.20149761 (PMC4265756; doi:10.1242/bio.20149761)
Supplement: Supplementary Material [file supp_bio.20149761_Table_S7.xlsx]

## Sheet: MODELING1
Sequence	MODEL	SPAN	LENGTH	TEMPLATE	Prosa Z-score	pG score	dDFIRE	DFIRE2
P35222 [HsCTNNB1]	PDB: 1I7X	137-665	529	N/A	-12.14	1	-1420.09	-989.255
O60716 [HsCTNND1]	PDB: 3L6X	358-846	489	N/A	-10.6	1	-1011.77	-688.695
Q54I71 [DdAardvark]	PHYRE2	394-757	364	1NEXb,1XM9a,1V18a,3NMZb,3L2Ob,1P22a,3BCTa,3NMWa,2JDQb	-7.87	1	-614.17 (395-740)	-431.221 (395-740)
	I-TASSER	394-757	364	3L6Xa,3RZ9a,1QGRa,1IALa,3NOWa,2BKUb,3UVUa,4HXTa	-7.4	0.99	-754.67 (395-740)	-527.53 (395-740)
	Pudge1	395-751	357	1WA5b	-6.48	0.97	-730.08 (395-740)	-517.782 (395-740)
	Pudge2	395-751	357	2JDQa	-6.86	0.98	-711.09 (395-740)	-515.456 (395-740)
	Pudge5	394-740	347	2Z6Ga	-5.77	0.93	-681.40 (395-740)	-494.11 (395-740)
SrF2UHX6	PHYRE2	395-874	480	3IFQb,1FYVa,1V18a,2Z6Ha,2Z6Ga,1JDHa,3BCTa,3H16a	-8.88	1	-819.81 (409-833)	-582.807 (409-833)
	I-TASSER	395-874	480	2Z6Ga,1JDHa,1WA5b	-9.43	1	-1004.26 (409-833)	-685.332 (409-833)
	Pudge1	401-834	434	1WA5b	-6.48	0.96	-895.34 (409-833)	-645.65 (409-833)
	Pudge2	401-833	433	2JDQa	-5.15	0.64	-817.54 (409-833)	-591.471 (409-833)
	Pudge3	409-874	466	2Z6Ga	-8.45	1	-903.02 (409-833)	-654.549 (409-833)
SrF2UNI1	PHYRE2	171-410	240	4I2Wa,1V18a,3NMZb,2Z6Ga,3BCTa,3NMWa,3TT9a,3H16a	-6.42	0.98	-496.00 (174-409)	-330.106 (174-409)
	I-TASSER	171-410	240	1WA5b,3NMWa,4HXTa,1EJIi,3TT9a,3NMZa,1IALa	-6.06	0.97	-496.49 (174-409)	-328.961 (174-409)
	Pudge1	174-409	236	2JDQa	-5.78	0.95	-483.23 (174-409)	-334.254 (174-409)
	Pudge2	174-409	236	3KNDa	-5.93	0.96	-491.22 (174-409)	-334.73 (174-409)
	Pudge5	174-410	237	2Z6Ga	-5.97	0.96	-467.32 (174-409)	-325.356 (174-409)
SrF2UQB1	PHYRE2	177-523	347	2Z6Ga,3BCTa,3NMWa,2W3Ca,1XM9a,3H16a,3NOWa	-7.77	1	-713.28 (177-522)	-481.082 (177-522)
	I-TASSER	177-523	347	2Z6Ga,3L6Xa,1JDHa,3RZ9a,1WA5a,2JDQb,3UVUa,1JPWa	-8.3	1	-739.13 (177-522)	-497.114 (177-522)
	Pudge1	177-522	346	1WA5b	-8.07	1	-724.36 (177-522)	-497.947 (177-522)
	Pudge2	177-522	346	2JDQa	-7.72	1	-703.86 (177-522)	-488.78 (177-522)
	Pudge5	177-523	347	2Z6Ga	-6.89	0.98	-703.47 (177-522)	-492.594 (177-522)
SrF2UQ79	PHYRE2	170-481	312	2Z6Ga,3BCTa,3NMWa,3TT9a,3H16a,2Z6Ha,3NOWa	-7.28	0.99	-487.18 (202-480)	-346.144 (202-480)
	I-TASSER	170-481	312	2YNSa,3NMZa,4HXTa,1JDHa,3NMWa,3TPOa,2Z6Ga,1WA5b	-7.76	1	-628.79 (202-480)	-410.724 (202-480)
	Pudge1	190-480	291	1WA5b	-7.39	0.99	-584.89 (202-480)	-402.338 (202-480)
	Pudge2	202-480	279	2JDQa	-7.92	1	-575.39 (202-480)	-397.922 (202-480)
	Pudge5	176-481	306	2Z6Ga	-7.4	0.99	-587.52 (202-480)	-407.141 (202-480)
SrF2UQC3	PHYRE2	210-545	336	1XM9a, 1V18a, 2Z6Ga, 3L6Ya, 3BCTa, 3OZIb, 3NMWa, 3H16a	-9.6	1	-638.27 (213-544)	-439.505 (213-544)
	I-TASSER	210-545	336	2Z6Ga, 3L6Xa, 3TPOa, 3IFQa, 3RZ9a, 3UL1a, 1IALa, 4HTVa	-8.67	1	-746.55 (213-544)	-513.355 (213-544)
	Pudge1	213-544	332	1WA5b	-8.02	1	-730.27 (213-544)	-510.021 (213-544)
	Pudge2	213-544	332	3KNDa	-8.68	1	-733.89 (213-544)	-509.989 (213-544)
	Pudge5	213-545	333	2Z6Ga	-7.92	1	-706.37 (213-544)	-501.219 (213-544)
SrF2ULR6	PHYRE2	30-391	362	1WA5b, 3BCTa, 3NMWa, 1XM9a, 2JDQb	-6.23	0.96	-728.37 (53-388)	-500.005 (53-388)
	I-TASSER	30-391	362	2JDQb, 1JDHa, 4FDRb, 1EE4a, 1XM9a	-6.56	0.97	-731.91 (53-388)	-508.627 (53-388)
	Pudge1	43-388	346	1WA5b	-4.51	0.44	-692.32 (53-388)	-492.076 (53-388)
	Pudge2	53-388	336	3KNDa	-4.65	0.51	-712.46 (53-388)	-502.791 (53-388)
	Pudge5	30-389	360	2Z6Ga	-5.9	0.94	-693.05 (53-388)	-503.139 (53-388)
SrF2UHT4	PHYRE2	431-998	568	2Z6Ga, 3IFQB, 1JDHa, 3BCTa, 4LZPb, 2Z^Ha, 3NOWa	-8.44	1	-705.66 (675-997)	-475.175 (675-997)
	I-TASSER	431-998	568	3W3Ta, 2Z6Ga, 1U6Gc, 1JDHa, 3NOWa	-8.83	1	-722.98 (675-997)	-492.417 (675-997)
	Pudge1	442-997	556	2Z6Ga	-8.37	1	-607.54 (675-997)	-450.248 (675-997)
	Pudge2	675-998	324	1WA5b	-6.78	0.98	-701.86 (675-997)	-484.539 (675-997)
	Pudge3	442-997	556	3IFQa	-8.34	1	-609.48 (675-997)	446.107 (675-997)
SrF2ULR7	PHYRE2	58-274	217	3NMWa, 3TT9a, 1XQRa	-4.98	0.77	-437.20 (70-274)	-286.603 (70-274)
	I-TASSER	58-274	217	4HXTa, 2JDQb, 2Z6Ga, 2G17a, 3NMWa, 1EE4a, 1XM9a	-4.53	0.41	-449.53 (70-274)	-298.285 (70-274)
	Pudge1	70-274	205	2JDQa	-3.96	0.36	-417.15 (70-274)	-291.508 (70-274)
	Pudge2	64-274	211	3KNDa	-4.43	0.57	-410.13 (70-274)	-286.559 (70-274)
	Pudge5	58-274	217	2Z6Ga	-4.03	0.22	-415.03 (70-274)	-292.632 (70-274)
CoE9CA59	PHYRE2	37-342	306	2Z6Ga,3IFQb,3BCTa,1JDHa,3NMWa,2Z6Ha	-6.6	0.98	-707.99 (42-340)	-503.189 (42-340)
	I-TASSER	37-342	306	2Z6Ga,3L6Xa,1JDHa,3RZ9a,3GQ2a,3UL1a,2Z6Ha,2JDQa	-6.82	0.98	-740.68 (42-340)	-524.896 (42-340)
	Pudge1	42-340	299	1WA5b	-5.91	0.95	-677.09 (42-340)	-502.752 (42-340)
	Pudge2	42-340	299	3KNDa	-5.75	0.94	-659.07 (42-340)	-491.302 (42-340)
	Pudge5	39-341	303	2Z6Ga	-5.64	0.93	-639.53 (42-340)	-483.441 (42-340)
SaSARC_01382	PHYRE2	75-459	385	2C1Ta,3NMWa,3TT9a,4I2Wa	-6.81	0.97	-806.93 (125-455)	-583.867 (125-455)
	I-TASSER	75-459	385	1WA5b,3NMZa,3OQSa,1JDHa,2Z6Ga,3TPOa,4HTVa,4HTXa,1IALa	-7.2	0.98	-792.90 (125-455)	-569.065 (125-455)
	Pudge1	125-458	334	1WA5b	-6.04	0.95	-807.26 (125-455)	-589.638 (125-455)
	Pudge2	96-456	361	1IALa	-6.93	0.98	-799.56 (125-455)	-582.84 (125-455)
	Pudge5	87-455	369	2Z6Ga	-6.18	0.95	-779.98 (125-455)	-579.678 (125-455)
SaSARC_01383	PHYRE2	210-474	265	1M5Ns,3NMWa,3TT9a,1XQRa	-6.43	0.98	-479.25 (230-472)	-352.894 (230-472)
	I-TASSER	210-474	265	3NMWa,1WA5b,3RZ9a,3NOWa,1JDHa,2Z6Ga,2JDQb,1JPWa,3TPOa	-7.75	1	-593.16 (230-472)	-422 (230-472)
	Pudge1	224-472	249	2JDQa	-6.06	0.97	-563.30 (230-472)	-416.475 (230-472)
	Pudge2	230-472	243	3KNDa	-5.96	0.96	-576.80 (230-472)	-418.428 (230-472)
	Pudge5	216-472	257	2Z6Ga	-6.99	0.99	-552.68 (230-472)	-409.224 (230-472)
SaSARC_02298	PHYRE2	128-519	392	2Z6Ga, 3BCTa, 3NMWa,3TT9a,1XM9a,4I2Wa	-5.86	0.93	-716.99 (150-458)	-524.136 (150-458)
	I-TASSER	128-519	392	2Z6Ga, 3UVUa,3UL1a, 3UVUa,1WA5b,2YNSa,3TPOa,3NMWa	-5.74	0.92	-751.11 (150-458)	-546.291 (150-458)
	Pudge1	148-513	366	1WA5b	-5.77	0.92	-736.20 (150-458)	-543.736 (150-458)
	Pudge2	150-514	365	3KNDa	-6.12	0.95	-762.50 (150-458)	-551.669 (150-458)
	Pudge5	138-458	321	2Z6Ga	-5.21	0.79	-700.13 (150-458)	-520.644 (150-458)

## Sheet: MODELING2
P35222 (137-665) [PDB: 1I7X]
O60716 (358-846) [PDB: 3L6X]
Q54I71 (394-757) [PHYRE2]
Q54I71 (394-757) [I-TASSER]
Q54I71 (395-751) [Pudge, 1WA5b]
Q54I71 (395-751) [Pudge, 2JDQa]
Q54I71 (394-740) [Pudge, 2Z6Ga]
F2UHX6 (395-874) [PHYRE2]
F2UHX6 (395-874) [I-TASSER]
F2UHX6 (401-834) [Pudge, 1WA5b]
F2UHX6 (401-833) [Pudge, 2JDQa]
F2UHX6 (409-874) [Pudge, 2Z6Ga]
F2UNI1 (171-410) [PHYRE2]
F2UNI1 (171-410) [PHYRE2]
F2UNI1 (174-409) [Pudge, 2JDQa]
F2UNI1 (174-409) [Pudge, 3KNDa]
F2UNI1 (174-410) [Pudge, 2Z6Ga]
F2UQB1 (177-523) [PHYRE2]
F2UQB1 (177-523) [I-TASSER]
F2UQB1 (177-522) [Pudge, 1WA5b]
F2UQB1 (177-522) [Pudge, 2JDQa]
F2UQB1 (177-523) [Pudge, 2Z6Ga]
F2UQ79 (170-481) [PHYRE2]
F2UQ79 (170-481) [I-TASSER]
F2UQ79 (190-480) [Pudge, 1WA5b]
F2UQ79 (202-480) [Pudge, 2JDQa]
F2UQ79 (176-481) [Pudge, 2Z6Ga]
F2UQC3 (210-545) [PHYRE2]
F2UQC3 (210-545) [I-TASSER]
F2UQC3 (213-544) [PUDGE, 1WA5b]
F2UQC3 (213-544) [PUDGE, 3KNDa]
F2UQC3 (213-545) [PUDGE, 2Z6Ga]
F2ULR6 (30-348) [PHYRE2]
F2ULR6 (30-348) [I-TASSER]
F2ULR6 (43-388) [Pudge, 1WA5b]
F2ULR6 (53-388) [Pudge, 3KNDa]
F2ULR6 (30-389) [Pudge, 2Z6Ga]
F2UHT4 (431-998) [PHYRE2]
F2UHT4 (431-998) [I-TASSER]
F2UHT4 (442-997) [Pudge, 2Z6Ga]
F2UHT4 (675-998) [Pudge, 1WA5b]
F2UHT4 (442-997) [Pudge, 3IFQa]
F2ULR7 (58-274) [PHYRE2]
F2ULR7 (58-274) [I-TASSER]
F2ULR7 (70-274) [Pudge, 2JDQa]
F2ULR7 (64-274) [Pudge, 3KNDa]
F2ULR7 (58-274) [Pudge, 2Z6Ga]
E9CA59 (37-342) [PHYRE2]
E9CA59 (37-342) [I-TASSER]
E9CA59 (42-340) [Pudge, 1WA5b]
E9CA59 (42-340) [Pudge, 3KNDa]
E9CA59 (39-341) [Pudge, 2Z6Ga]
SARC_01382 (75-459) [PHYRE2]
SARC_01382 (75-459) [I-TASSER]
SARC_01382 (125-458) [Pudge, 1WA5b]
SARC_01382 (96-456) [Pudge, 1IALa]
SARC_01382 (87-455) [Pudge, 2Z6Ga]
SARC_01383 (210-474) [PHYRE2]
SARC_01383 (210-474) [I-TASSER]
SARC_01383 (224-472) [Pudge, 2JDQa]
SARC_01383 (230-472) [Pudge, 3KNDa]
SARC_01383 (216-472) [Pudge, 2Z6Ga]
SARC_02298 (128-519) [PHYRE2]
SARC_02298 (128-519) [I-TASSER]
SARC_02298 (148-513) [Pudge, 1WA5b]
SARC_02298 (150-514) [Pudge, 3KNDa]
SARC_02298 (138-458) [Pudge, 2Z6Ga]
